# Supplementary material for: Flammulina velutipes Mycorrhizae Attenuate High Fat Diet-Induced Lipid Disorder, Oxidative Stress and Inflammation in the Liver and Perirenal Adipose Tissue of Mice
Source: Nutrients. 2022 Sep 16;14(18):3830. doi: 10.3390/nu14183830 (PMC9505303; doi:10.3390/nu14183830)
Supplement: Supplementary file 1 [file nutrients-14-03830-s001.zip]

Archive with 2 entries (2 files):
- nutrients-1889794-supplementary Table S1-S3.pdf
- Supplemental material-Untargeted Metabolomics of Flammulina velutipes mycorrhizae.xlsx
