# Supplementary material for: Flammulina velutipes Mycorrhizae Attenuate High Fat Diet-Induced Lipid Disorder, Oxidative Stress and Inflammation in the Liver and Perirenal Adipose Tissue of Mice
Source: Nutrients. 2022 Sep 16;14(18):3830. doi: 10.3390/nu14183830 (PMC9505303; doi:10.3390/nu14183830)
Supplement: Supplementary file 1 [file nutrients-14-03830-s001.zip › Supplemental material-Untargeted Metabolomics of Flammulina velutipes mycorrhizae.xlsx]

## Sheet: pos
ID	m/z	rt(s)	Name	HMDB	KEGG	SuperClass	Class	SubClass	adduct	FV1	FV2	FV3
M427T195	427.264	195.268	.beta.-ecdysone	HMDB0030180	C02633	Lipids and lipid-like molecules	Steroids and steroid derivatives	Bile acids, alcohols and derivatives	[M+Na]+	62767.1	70424.3	53706.2
M357T517	357.246	517.363	.beta.-estradiol 17-valerate		C12859	Lipids and lipid-like molecules	Steroids and steroid derivatives	Steroid esters	[M+K]+	48963	49815.4	44881.9
M130T450	130.084	450.122	.beta.-Homoproline						[M+NH4]+	90969.6	97525.4	93887
M391T191	391.292	191.26	.beta.-muricholic acid	HMDB0000415	C17726	Lipids and lipid-like molecules	Steroids and steroid derivatives	Bile acids, alcohols and derivatives		55683.5	56705.6	79715.3
M104T362	104.068	362.45	.gamma.-aminobutyric acid	HMDB0000112	C00334	Organic acids and derivatives	Carboxylic acids and derivatives	Amino acids, peptides, and analogues	[M+NH4]+	339285	317230	326010
M279T60	279.23	59.8505	.gamma.-linolenic acid	HMDB0003073	C06426	Lipids and lipid-like molecules	Fatty Acyls	Lineolic acids and derivatives		622887	623115	654528
M373T51	373.291	51.145	.gamma.-muricholic acid		C17649	Lipids and lipid-like molecules	Steroids and steroid derivatives	Bile acids, alcohols and derivatives	[M+H]+	136213	100013	110985
M441T177	441.377	176.74	(-)-caryophyllene oxide		C16908	Lipids and lipid-like molecules	Prenol lipids	Sesquiterpenoids	[M+H]+	13390.7	15395.8	16141.7
M359T429	359.115	428.544	(-)-riboflavin	HMDB0000244	C00255	Organoheterocyclic compounds	Pteridines and derivatives	Alloxazines and isoalloxazines	[M+H]+	278184	288840	266763
M151T136	151.121	135.558	(+)-carvone	HMDB0004487	C11383	Lipids and lipid-like molecules	Prenol lipids	Monoterpenoids	[M+CH3CN+Na]+	537166	597275	539315
M927T492	927.327	491.714	(2r,3r,4s,5s,6r)-2-[[(2r,3s,4s,5r,6s)-6-[4-[3-[3,5-dimethoxy-4-[(2s,3r,4s,5s,6r)-3,4,5-trihydroxy-6-(hydroxymethyl)oxan-2-yl]oxyphenyl]-1,3,3a,4,6,6a-hexahydrofuro[3,4-c]furan-6-yl]-2,6-dimethoxyphenoxy]-3,4,5-trihydroxyoxan-2-yl]methoxy]-6-(hydroxymethyl)oxane-3,4,5-triol							8660.69	7117.17	9036.1
M439T338	439.138	337.961	(2r,3s,4s,5r,6r)-5-[(2s,3r,4r)-3,4-dihydroxy-4-(hydroxymethyl)oxolan-2-yl]oxy-2-(hydroxymethyl)-6-(2-phenylethoxy)oxane-3,4-diol			Organic oxygen compounds	Organooxygen compounds	Carbohydrates and carbohydrate conjugates		58628.5	65019.9	56785.8
M262T287	262.163	286.843	(2r)-3-hydroxyisovaleroylcarnitine			Lipids and lipid-like molecules	Fatty Acyls	Fatty acid esters		24283.4	26811.1	27548
M164T214	164.105	214.004	1-(1-methyl-1h-pyrazol-4-yl)-3-piperidinamine			Organic nitrogen compounds	Organonitrogen compounds	Amines	[M+CH3CN+Na]+	59950.3	41612.3	61987.4
M480T210	480.349	210.014	1-(1z-hexadecenyl)-sn-glycero-3-phosphocholine	HMDB0010407		Lipids and lipid-like molecules	Glycerophospholipids	Glycerophosphocholines		119132	101848	97188.6
M236T321	236.147	320.923	1-(benzo[d][1,3]dioxol-4-yl)-2-(methylamino)pentan-1-one			Benzenoids	Benzene and substituted derivatives	Butyrophenones		298549	316360	326614
M102T392	102.052	392.069	1-aminocyclopropanecarboxylic acid	HMDB0036458	C01234	Organic acids and derivatives	Carboxylic acids and derivatives	Amino acids, peptides, and analogues		66795	64234.9	65676.1
M580T120	580.446	119.769	1-behenoyl-2-hydroxy-sn-glycero-3-phosphocholine	HMDB0010398		Lipids and lipid-like molecules	Glycerophospholipids	Glycerophosphocholines		456224	461072	462754
M177T161	177.136	161.35	1-benzylpiperazine			Benzenoids	Benzene and substituted derivatives	Phenylmethylamines	[M+H]+	138437	144946	147528
M781T138	780.55	138.202	1-hexadecanoyl-2-octadecadienoyl-sn-glycero-3-phosphocholine			Lipids and lipid-like molecules	Glycerophospholipids	Glycerophosphocholines	[M+Na]+	498594	517847	549793
M413T197	413.345	197.289	1-hydroxy vitamin d2		C08211	Lipids and lipid-like molecules	Steroids and steroid derivatives	Vitamin D and derivatives	[M+H-2H2O]+	131818	152311	154140
M282T131	282.118	130.968	1-methyladenosine	HMDB0003331	C02494	Nucleosides, nucleotides, and analogues	Purine nucleosides			1.26293e+06	1.30896e+06	1.2962e+06
M490T256	490.288	255.879	1-myristoyl-sn-glycero-3-phosphocholine	HMDB0010379		Lipids and lipid-like molecules	Glycerophospholipids	Glycerophosphocholines		8671.7	16366.8	9092.02
M510T35	510.39	34.543	1-o-octadecyl-sn-glyceryl-3-phosphorylcholine	HMDB0011149		Lipids and lipid-like molecules	Glycerophospholipids	Glycerophosphocholines		201418	201820	152601
M304T230	304.224	230.057	1-octanone, 1-(4-methoxyphenyl)-2-(1-pyrrolidinyl)-			Organic oxygen compounds	Organooxygen compounds	Carbonyl compounds		38455.7	36727.4	39908.8
M421T155	421.303	154.757	1-oleoyl-2-acetyl-sn-glycerol			Lipids and lipid-like molecules	Glycerolipids	Diradylglycerols	[M+NH4]+	17819.1	28850.2	40403.3
M522T183	522.351	182.7	1-oleoyl-sn-glycero-3-phosphocholine	HMDB0002815		Lipids and lipid-like molecules	Glycerophospholipids	Glycerophosphocholines		63546.2	82518.8	79032
M496T185	496.337	185.346	1-palmitoyl-sn-glycero-3-phosphocholine	HMDB0010382		Lipids and lipid-like molecules	Glycerophospholipids	Glycerophosphocholines	[M+H]+	95942.7	101621	99818.2
M789T33	788.608	33.236	1-Stearoyl-2-oleoyl-sn-glycerol 3-phosphocholine (SOPC)	HMDB0000564/HMDB0007878/HMDB0007879/HMDB0007880/HMDB0007882/HMDB0007884/HMDB0007886/HMDB0007887/HMDB0007897/HMDB0007898/HMDB0007911/HMDB0007912/HMDB0007913/HMDB0007914/HMDB0007936/HMDB0007937/HMDB0007938/HMDB0007939/HMDB0007940/HMDB0007958/HMDB0007959/HMDB0007960/HMDB0007961/HMDB0007964/HMDB0007966/HMDB0007967/HMDB0007981/HMDB0007982/HMDB0007983/HMDB0007984/HMDB0007985/HMDB0008002/HMDB0008003/HMD…	C00157	Lipids and lipid-like molecules	Glycerophospholipids	Glycerophosphocholines	[M+H-H20]+	174147	228537	207830
M524T182	524.368	181.989	1-Stearoyl-sn-glycerol 3-phosphocholine(LPC(18:0))	HMDB0010384	C04230	Lipids and lipid-like molecules	Glycerophospholipids	Glycerophosphocholines		37226.3	36316.6	34783.2
M191T153	191.152	152.77	1,1-dimethyl-4-phenylpiperazinium			Organoheterocyclic compounds	Diazinanes	Piperazines	[M+H]+	311030	329161	328035
M779T139	778.534	138.862	1,2-di-(9z,12z,15z-octadecatrienoyl)-sn-glycero-3-phosphocholine	HMDB0008206		Lipids and lipid-like molecules	Glycerophospholipids	Glycerophosphocholines	[M+Na]+	99907.6	105474	103645
M439T57	439.387	56.676	1,2-dilauroyl-sn-glycero-3-phosphoethanolamine			Lipids and lipid-like molecules	Glycerophospholipids	Glycerophosphoethanolamines		60467.2	83209.1	143301
M635T32	634.536	31.903	1,2-dilinoleoylglycerol			Lipids and lipid-like molecules	Fatty Acyls	Lineolic acids and derivatives	[M+H-2H2O]+	561467	557787	613931
M787T138	786.595	137.521	1,2-dioleoyl-sn-glycero-3-phosphatidylcholine							158254	201130	165100
M767T115	766.52	115.191	1,2-dioleoyl-sn-glycero-3-phosphoethanolamine	HMDB0009059		Lipids and lipid-like molecules	Glycerophospholipids	Glycerophosphoethanolamines	[M+K]+	99214.4	130471	75588
M753T49	752.513	48.8795	1,2-dipalmitoleoyl-sn-glycero-3-phosphocholine	HMDB0008002		Lipids and lipid-like molecules	Glycerophospholipids	Glycerophosphocholines		685530	700413	723647
M416T450	416.198	450.399	1,2,4-triazin-5-amine, n-([1,1'-biphenyl]-4-ylmethyl)-6-phenyl-3-(2-pyridinyl)-			Benzenoids	Benzene and substituted derivatives	Biphenyls and derivatives	[M+H]+	42329.1	25599.8	53511.3
M310T89	310.235	88.593	10-nitrooleic acid	HMDB0062737		Lipids and lipid-like molecules	Fatty Acyls	Fatty acids and conjugates	[M+CH3CN+Na]+	738089	663130	804196
M207T88	207.184	87.604	13-tetradecynoic acid			Lipids and lipid-like molecules	Fatty Acyls	Fatty acids and conjugates	[M+K]+	231584	396317	424459
M295T74	295.225	74.111	16-Hydroxypalmitic acid	HMDB0006294	C18218	Lipids and lipid-like molecules	Fatty Acyls	Fatty acids and conjugates	[M+H-H20]+	2.88522e+06	2.85593e+06	2.24942e+06
M424T164	424.303	164.06	17-phenyltrinorprostaglandin f2.alpha. cyclopropyl methyl amide			Lipids and lipid-like molecules	Fatty Acyls	Eicosanoids	[M+2Na-H]+	1.54233e+06	1.59386e+06	1.55357e+06
M85T254	85.0741	253.956	1h-1,2,4-triazol-3-amine		C11261	Organoheterocyclic compounds	Azoles	Triazoles		30577.9	26785.3	35162.1
M325T461	325.11	461.185	1h-indole-2,3-dione, 5-[[2-(methoxymethyl)-1-pyrrolidinyl]sulfonyl]-			Organoheterocyclic compounds	Indoles and derivatives	Indolines	[M+H]+	298036	292245	308164
M375T436	375.172	436.397	1h-indole-3-carboxylic acid, 1-(4-hydroxypentyl)-, 8-quinolinyl ester			Organoheterocyclic compounds	Indoles and derivatives	Indolecarboxylic acids and derivatives	[M+H]+	67899.5	54044.8	67546
M182T323	182.115	322.882	2-(benzylmethylamino)ethanol n-oxide							26271.1	30259.5	27258.8
M120T248_2	120.079	248.197	2-amino-1-phenylethanol	HMDB0001065	C02735	Organic nitrogen compounds	Organonitrogen compounds	Amines	[M+CH3CN+H]+	5.01273e+06	4.87476e+06	4.93732e+06
M162T153	162.126	153.43	2-amino-4-tert-amylphenol			Benzenoids	Benzene and substituted derivatives	Phenylpropanes		30508.8	27400.5	33446.6
M117T240	117.052	239.906	2-deoxy-d-ribose	HMDB0003224	C01801	Organic oxygen compounds	Organooxygen compounds	Carbonyl compounds	[M+H-2H2O]+	223595	209723	214645
M386T427	386.153	427.068	2-furancarboxylic acid, 5-[3-[4-[2-(4-fluorophenyl)ethoxy]phenyl]propyl]-			Organoheterocyclic compounds	Furans	Furoic acid and derivatives		407123	394731	406950
M152T269	152.055	268.964	2-Hydroxyadenine	HMDB0000403		Organoheterocyclic compounds	Imidazopyrimidines	Purines and purine derivatives		300000	355487	348380
M246T229	246.168	229.366	2-methylbutyryl-l-carnitine			Lipids and lipid-like molecules	Fatty Acyls	Fatty acid esters	[M+Na]+	866393	877326	861858
M783T138	782.566	137.532	2-oleoyl-1-palmitoyl-sn-glycero-3-phosphocholine	HMDB0007972		Lipids and lipid-like molecules	Glycerophospholipids	Glycerophosphocholines		923509	978793	1.04978e+06
M219T358	219.131	358.46	2-phenylpiperidine-2-acetamide			Organic acids and derivatives	Carboxylic acids and derivatives	Amino acids, peptides, and analogues	[M+H]+	383031	389940	382820
M100T57	100.074	56.992	2-piperidone	HMDB0011749	C10482	Organoheterocyclic compounds	Piperidines	Piperidinones	[M+H]+	1.2285e+06	1.21347e+06	1.30889e+06
M152T187	152.068	187.312	2-propenamide, n-(2,3-dihydro-1,4-benzodioxin-6-yl)-3-[4-(1,1-dimethylethyl)phenyl]-, (2e)			Phenylpropanoids and polyketides	Cinnamic acids and derivatives	Cinnamic acid amides		51578.9	42596.9	71051.1
M224T288	224.173	288.055	2,5-dimethoxy-4-ethylamphetamine			Benzenoids	Benzene and substituted derivatives	Phenethylamines		33059.8	57150.5	48618
M155T285	155.079	284.725	2,6-dimethoxyphenol	HMDB0034158	C10787	Benzenoids	Phenols	Methoxyphenols		28518.4	26904.9	28426.4
M228T217	228.121	216.553	2'-deoxycytidine	HMDB0000014	C00881	Nucleosides, nucleotides, and analogues	Pyrimidine nucleosides	Pyrimidine 2'-deoxyribonucleosides		225174	136230	213006
M315T423	315.116	422.886	2'-hydroxy-3,4,5'-trimethoxychalcone			Phenylpropanoids and polyketides	Linear 1,3-diarylpropanoids	Chalcones and dihydrochalcones	[M+H]+	125825	131869	124606
M282T104	282.118	104.383	2'-o-methyladenosine	HMDB0004326	C04779	Nucleosides, nucleotides, and analogues	Purine nucleosides		[M+Na]+	2.97789e+06	3.03868e+06	2.98115e+06
M258T235	258.093	234.716	2'-o-methylcytidine						[M+Na]+	118523	133061	144229
M96T54	96.0428	53.805	2(1h)-pyridinone	HMDB0013751	C02502	Organoheterocyclic compounds	Pyridines and derivatives	Hydropyridines		1.9676e+06	2.11893e+06	2.06143e+06
M248T404	248.111	404.348	2h-pyrrole, 2-(5,5-dimethyl-2-oxido-1,3,2-dioxaphosphorinan-2-yl)-3,4-dihydro-2-methyl-, 1-oxide			Organic acids and derivatives	Organic phosphonic acids and derivatives	Phosphonic acid diesters		2.23846e+06	2.37869e+06	2.32786e+06
M448T35	448.353	34.543	3-[(cholamidopropyl)dimethylammonio]-1-propanesulfonate		C11321	Lipids and lipid-like molecules	Steroids and steroid derivatives	Bile acids, alcohols and derivatives		327434	237609	295545
M140T59	140.068	59.346	3-amino-2,3-dihydrobenzoic acid		C12110	Organic acids and derivatives	Carboxylic acids and derivatives	Amino acids, peptides, and analogues	[M+H]+	487504	663142	1.22758e+06
M140T393	140.032	392.658	3-aminopyrazine-2-carboxylic acid			Organoheterocyclic compounds	Diazines	Pyrazines	[M+Na]+	41155.2	24795.8	28804.7
M309T102	309.203	101.703	3-cyclopentene-1-octanoic acid, 2-(3-hydroxy-1-penten-1-yl)-5-oxo-			Lipids and lipid-like molecules	Fatty Acyls	Eicosanoids	[M+H]+	243061	299500	321879
M116T177	116.105	176.669	3-dehydrocarnitine	HMDB0012154	C02636	Organic acids and derivatives	Keto acids and derivatives	Short-chain keto acids and derivatives		392361	548025	360219
M552T118	552.451	118.449	3,4-didehydrorhodopin		C15874	Lipids and lipid-like molecules	Prenol lipids	Tetraterpenoids	[M+Na]+	102571	113390	130870
M183T107	183.074	107.18	3,4-dihydroxyhydrocinnamic acid	HMDB0000423	C10447	Phenylpropanoids and polyketides	Phenylpropanoic acids		[M+2Na-H]+	539381	422598	467136
M329T416	329.105	416.438	3,4-diphenyl-7-methoxycoumarin			Phenylpropanoids and polyketides	Neoflavonoids	Neoflavones	[M+H]+	71899.6	64241.8	68461.6
M325T394	325.111	393.898	3.alpha.-Mannobiose						[M+H-H20]+	3.26237e+06	3.10487e+06	3.28497e+06
M314T217	314.089	217.384	3',5'-cyclic damp			Organoheterocyclic compounds	Imidazopyrimidines	Purines and purine derivatives	[M+H]+	558293	558944	659514
M345T231	345.178	230.763	4-[5-(4-hydroxy-3-methoxyphenyl)-3,4-dimethyloxolan-2-yl]-2-methoxyphenol	HMDB0034179		Lignans, neolignans and related compounds	Furanoid lignans	Tetrahydrofuran lignans	[M+K]+	44476	32469.3	36201.6
M246T110	246.131	109.924	4-acetamidoantipyrin			Organoheterocyclic compounds	Azoles	Pyrazoles	[M+K]+	2.46081e+06	2.84465e+06	1.41064e+06
M146T282	146.079	281.554	4-acetamidobutanoate	HMDB0003681	C02946	Organic acids and derivatives	Carboxylic acids and derivatives	Amino acids, peptides, and analogues		41785.5	43882.1	45024.1
M135T425	135.063	425.332	4-amino-2-methylpyrimidine-5-carbonitrile			Organoheterocyclic compounds	Diazines	Pyrimidines and pyrimidine derivatives		87842.7	91789.7	84279.7
M270T313	270.065	313.332	4-aminophenyl-1-thio-.beta.-d-galactopyranoside			Organic oxygen compounds	Organooxygen compounds	Carbohydrates and carbohydrate conjugates		9322.54	6012.09	6907.62
M168T252	168.063	251.722	4-fluoroisocathinone			Benzenoids	Benzene and substituted derivatives	Phenylpropanes	[M+K]+	316094	295303	336909
M128T350	128.079	349.81	4-Guanidinobutyric acid	HMDB0003464	C01035	Organic acids and derivatives	Carboxylic acids and derivatives	Amino acids, peptides, and analogues	[M+NH4]+	69508.2	72879.8	75392.2
M102T343	102.089	343.201	4-hydroxy-l-isoleucine			Organic acids and derivatives	Carboxylic acids and derivatives	Amino acids, peptides, and analogues		68467.8	59671.5	64868.1
M87T362	87.0424	362.45	4-hydroxybutanoic acid lactone	HMDB0000549	C01770	Organoheterocyclic compounds	Lactones	Gamma butyrolactones	[M+H]+	203913	198187	220974
M121T210	121.063	209.849	4-hydroxyphenethyl alcohol	HMDB0004284	C06044	Benzenoids	Phenols	Tyrosols and derivatives	[M+Na]+	107298	123298	85776.7
M146T67	146.058	67.205	4-hydroxyquinoline		C06343	Organoheterocyclic compounds	Quinolines and derivatives	Quinolones and derivatives	[M+CH3CN+Na]+	2.79318e+06	2.76132e+06	2.70238e+06
M129T352	129.063	351.812	4-ketopimelic acid			Organic acids and derivatives	Keto acids and derivatives	Medium-chain keto acids and derivatives		222378	242670	245440
M203T267	203.148	267.024	4-methyl-.alpha.-ethyltryptamine			Organoheterocyclic compounds	Indoles and derivatives	Indoles		36554.6	38166.5	29622.3
M174T184	174.052	184	4-quinolinecarboxylate		C08043	Organoheterocyclic compounds	Quinolines and derivatives	Quinoline carboxylic acids		96764.8	91719.4	97885.4
M747T468	747.214	468.371	5-[[(2r,3s,4s,5r,6s)-3,4-dihydroxy-6-[[5-hydroxy-2-(4-hydroxyphenyl)-4-oxo-2,3-dihydrochromen-7-yl]oxy]-5-[(2s,3r,4r,5r,6s)-3,4,5-trihydroxy-6-methyloxan-2-yl]oxyoxan-2-yl]methoxy]-3-hydroxy-3-methyl-5-oxopentanoic acid			Phenylpropanoids and polyketides	Flavonoids	Flavonoid glycosides	[M+NH4]+	8422.21	7653.79	7768.65
M160T373	160.131	373.066	5-aminovaleric acid betaine			Lipids and lipid-like molecules	Fatty Acyls	Fatty acids and conjugates		723805	748199	753872
M385T440	385.205	439.904	5-heptenoic acid, 7-[(1r,2r,3s,5s)-2-[(1e,3s)-3-(2,3-dihydro-1h-inden-2-yl)-3-hydroxy-1-propen-1-yl]-3-fluoro-5-hydroxycyclopentyl]-, (5z)-			Lipids and lipid-like molecules	Fatty Acyls	Fatty acids and conjugates	[M+CH3COO+2H]+	18052.4	23305.7	18856.3
M527T334	527.154	334.061	5-methoxyflavone			Phenylpropanoids and polyketides	Flavonoids	O-methylated flavonoids	[M+H]+	32401.8	32817.6	35236.3
M258T224	258.131	224.007	5-methylcytidine	HMDB0000982		Nucleosides, nucleotides, and analogues	Pyrimidine nucleosides			60508.9	59138.5	57623.3
M161T167	161.106	166.733	5-methylmyosmine		C21154	Organoheterocyclic compounds	Pyridines and derivatives	Methylpyridines		63882.2	33922.1	52104.6
M373T521	373.24	521.239	5-trans-latanoprost acid			Lipids and lipid-like molecules	Fatty Acyls	Eicosanoids	[M+CH3CN+Na]+	5308.47	6112.31	4702.89
M373T462	373.12	462.484	5,6,7,3',4'-pentamethoxyflavone	HMDB0036633	C10186	Phenylpropanoids and polyketides	Flavonoids	O-methylated flavonoids	[M+Na]+	17435.2	18757.1	18514.1
M344T339	344.092	339.291	5,8-quinolinedione, 6-chloro-7-[[2-(4-morpholinyl)ethyl]amino]-			Organoheterocyclic compounds	Quinolines and derivatives	Quinoline quinones	[M+Na]+	59481	69105	61364.1
M208T249	208.101	248.981	6-Benzylaminopurine							25660	17282.2	19972.4
M677T342	677.184	342.247	6-hydroxy-3-[3-hydroxy-4-[3,4,5-trihydroxy-6-[[3,4,5-trihydroxy-6-(hydroxymethyl)oxan-2-yl]oxymethyl]oxan-2-yl]oxyphenyl]-5,7-dimethoxychromen-4-one			Phenylpropanoids and polyketides	Isoflavonoids	Isoflavonoid O-glycosides	[M+Na]+	6253.22	5306.77	4532.94
M355T420	355.146	419.617	6.beta.-hydroxytriamcinolone acetonide			Lipids and lipid-like molecules	Steroids and steroid derivatives	Hydroxysteroids	[M+H]+	195221	95938.4	105839
M342T252	342.203	251.722	7-acetyllycopsamine		C16751				[M+Na]+	28179.1	30661.1	29492.4
M190T250	190.105	250.415	7-methoxy-2-methylquinolin-4-ol			Organoheterocyclic compounds	Quinolines and derivatives	Quinolones and derivatives	[M+H-2H2O]+	47385.7	27699.5	42973.6
M298T191	298.112	191.26	7-methylguanosine	HMDB0001107	C20674	Nucleosides, nucleotides, and analogues	Purine nucleosides		[M+H]+	327067	330017	354733
M345T417	345.126	416.875	7,3',4',5'-tetramethoxyflavanone			Phenylpropanoids and polyketides	Flavonoids	O-methylated flavonoids	[M+Na]+	149373	153898	161740
M389T501	389.235	500.633	7.alpha.-(thiomethyl)spironolactone			Lipids and lipid-like molecules	Steroids and steroid derivatives	Steroid lactones		57519.6	64050	61694
M383T55	383.325	55.356	7.alpha.-hydroxy-4-cholesten-3-one	HMDB0001993	C05455	Lipids and lipid-like molecules	Steroids and steroid derivatives	Cholestane steroids	[M+CH3CN+Na]+	144032	129493	134474
M293T81	293.208	80.678	9-hydroperoxy-10e,12z,15z-octadecatrienoic acid			Lipids and lipid-like molecules	Fatty Acyls	Lineolic acids and derivatives		662168	671851	715742
M229T162	229.132	161.715	9-methoxycarbonyldec-9-enoic acid			Lipids and lipid-like molecules	Fatty Acyls	Fatty acids and conjugates		67938.1	44228.4	32365.8
M295T53	295.225	53.135	9-oxo-10e,12z-octadecadienoic acid	HMDB0004669		Lipids and lipid-like molecules	Fatty Acyls	Lineolic acids and derivatives	[M+H]+	3.60229e+06	3.61683e+06	4.66015e+06
M293T228	293.209	227.572	9-oxo-11-(3-pentyl-2-oxiranyl)-10e-undecenoic acid	HMDB0013623		Lipids and lipid-like molecules	Fatty Acyls	Fatty acids and conjugates	[M+NH4]+	50825.9	35030.1	51526.2
M146T170	146.116	170.057	Acetylcholine	HMDB0000895	C01996	Organic nitrogen compounds	Organonitrogen compounds	Quaternary ammonium salts		168751	169991	141114
M194T388	194.078	387.55	Actrarit						[M+H]+	21168.9	21740.9	20196.8
M451T362	451.204	361.79	Acyclovir	HMDB0014925	C06810	Organoheterocyclic compounds	Imidazopyrimidines	Purines and purine derivatives		280153	278891	249761
M136T158	136.06	158.05	Adenine	HMDB0000034	C00147	Organoheterocyclic compounds	Imidazopyrimidines	Purines and purine derivatives	[M+2Na-H]+	4.91524e+06	4.71532e+06	4.94016e+06
M268T167	268.103	166.711	Adenosine	HMDB0000050	C00212	Nucleosides, nucleotides, and analogues	Purine nucleosides		[M+2K-H]+	3.15882e+07	3.297e+07	3.3647e+07
M348T423	348.066	422.956	Adenosine 5'-monophosphate	HMDB0000045	C00020	Nucleosides, nucleotides, and analogues	Purine nucleotides	Purine ribonucleotides	[M+H]+	57494.1	105199	44788.1
M348T400	348.067	400.392	Adenosine monophosphate (AMP)	HMDB0000045	C00020	Nucleosides, nucleotides, and analogues	Purine nucleotides	Purine ribonucleotides	[M+H-H20]+	12688.6	21419.7	14569.9
M422T150_2	422.322	150.475	Agelasinee/f			Lipids and lipid-like molecules	Prenol lipids	Diterpenoids	[M+Na]+	27190.6	30327.5	32261.6
M321T271	321.21	270.815	Ala-Ala	HMDB0000303	C00398	Organoheterocyclic compounds	Indoles and derivatives	Tryptamines and derivatives		19499.8	19355.3	17559.5
M289T421	289.173	420.937	Ala-Ala-Lys			Organic acids and derivatives	Carboxylic acids and derivatives	Amino acids, peptides, and analogues	[M+CH3CN+H]+	41774.6	57873.4	47819.9
M247T340	247.137	339.941	Ala-Arg			Organic acids and derivatives	Carboxylic acids and derivatives	Amino acids, peptides, and analogues	[M+NH4]+	758607	785266	771277
M164T71	164.091	70.716	Ala-Phe	HMDB0014859	C07375	Benzenoids	Benzene and substituted derivatives	Benzoic acids and derivatives	[M+K]+	228014	203745	233720
M132T167	132.1	167.396	Alanine betaine			Organic acids and derivatives	Carboxylic acids and derivatives	Amino acids, peptides, and analogues	[M+NH4]+	283858	256339	247151
M166T191	166.07	191.258	Albuterol	HMDB0001937		Benzenoids	Benzene and substituted derivatives	Benzyl alcohols	[M+NH4]+	196451	206214	190264
M355T61	355.307	60.902	Alexidine			Organic nitrogen compounds	Organonitrogen compounds	Guanidines	[M+Na]+	147932	143224	153657
M515T211	515.367	210.677	Alisol b acetate			Lipids and lipid-like molecules	Prenol lipids	Triterpenoids		37626	39961.2	42234.2
M243T274	243.132	273.594	All-trans-4-hydroxyretinoic acid	HMDB0006254	C16677	Lipids and lipid-like molecules	Prenol lipids	Retinoids		168211	170555	180316
M269T236	269.086	236.016	Allopurinol riboside	HMDB0000481		Nucleosides, nucleotides, and analogues	Pyrazolo[3,4-d]pyrimidine glycosides			92801.3	89695.6	84719.8
M363T308	362.972	307.674	Alpha-d-glucose 1,6-bisphosphate	HMDB0003514	C01231	Organic oxygen compounds	Organooxygen compounds	Carbohydrates and carbohydrate conjugates	[M+Na]+	17441.8	19130.3	19227.8
M309T408	309.08	407.677	Alpha-N-Phenylacetyl-L-glutamine	HMDB0006344	C04148					28542.8	28297.5	23968.1
M525T507	525.224	506.609	Amcinonide	HMDB0014433		Lipids and lipid-like molecules	Steroids and steroid derivatives	Pregnane steroids		30905.6	26417.6	15597.9
M152T284	152.116	283.554	Aminocarb		C11071	Benzenoids	Benzene and substituted derivatives	Phenoxy compounds		57875.7	62048.3	45229.8
M278T159	278.183	158.767	Amitriptyline	HMDB0014466	C06824				[M+CH3CN+Na]+	52023.3	47057.9	48386.7
M257T406	257.147	406.449	Ancymidol		C18774	Benzenoids	Phenol ethers	Anisoles		50039.3	51822.4	53495
M265T46	265.096	45.866	Anisatin		C09294	Lipids and lipid-like molecules	Prenol lipids	Terpene lactones	[M+K]+	111463	88254.1	102764
M266T430	266.158	430.216	Anisomycin		C11281	Benzenoids	Phenol ethers	Anisoles		4.71275e+06	4.84547e+06	4.98582e+06
M241T295	241.152	294.543	Anserine	HMDB0000194	C01262	Organic acids and derivatives	Peptidomimetics	Hybrid peptides		83387.6	108347	84749.5
M138T364	138.052	364.429	Anthranilic acid (Vitamin L1)	HMDB0001123	C00108	Benzenoids	Benzene and substituted derivatives	Benzoic acids and derivatives	[M+H-2H2O]+	14282.5	11914.9	11745.2
M167T76	167.08	76.081	Apocynin		C11380	Organic oxygen compounds	Organooxygen compounds	Carbonyl compounds		8.3001e+06	8.51157e+06	8.73009e+06
M785T138	784.58	137.521	Arachidonoylthiophosphorylcholine			Organic nitrogen compounds	Organonitrogen compounds	Quaternary ammonium salts		340818	395626	364001
M114T228	114.1	228.007	Arcaine		C03047	Organic nitrogen compounds	Organonitrogen compounds	Guanidines		543103	548702	561765
M373T421	373.157	420.947	Arctigenin	HMDB0030087	C10545	Lignans, neolignans and related compounds	Furanoid lignans	Tetrahydrofuran lignans	[M+3Na-2H]+	62774.8	90939.7	87366.4
M232T187	232.142	186.954	Arg-gly			Organic acids and derivatives	Carboxylic acids and derivatives	Amino acids, peptides, and analogues		124264	222883	156833
M337T507	337.168	507.027	Arg-Tyr							220258	221734	190911
M274T531	274.21	530.557	Arg-Val			Organic acids and derivatives	Carboxylic acids and derivatives	Amino acids, peptides, and analogues		20105.5	22914.5	19672.1
M273T102	273.121	102.106	Argininosuccinic acid	HMDB0000052	C03406	Organic acids and derivatives	Carboxylic acids and derivatives	Amino acids, peptides, and analogues		333800	462933	386211
M448T345	448.138	345.16	Aripiprazole	HMDB0005042	C12564	Organoheterocyclic compounds	Diazinanes	Piperazines	[M+Na]+	35869.9	18082.2	19733.1
M305T233	305.147	233.386	Artemisinin		C09538	Lipids and lipid-like molecules	Prenol lipids	Terpene lactones	[M+H]+	162614	138673	92309.6
M212T128	212.101	127.713	Asn-Pro			Organic acids and derivatives	Carboxylic acids and derivatives	Amino acids, peptides, and analogues	[M+H-H20]+	471926	459278	510133
M377T463	377.152	463.186	Asp-Asp-Lys			Organic acids and derivatives	Carboxylic acids and derivatives	Amino acids, peptides, and analogues	[M+Na]+	21837.1	18137	24228.8
M263T399	263.085	399.077	Asp-Glu			Organic acids and derivatives	Carboxylic acids and derivatives	Amino acids, peptides, and analogues	[M+H]+	129951	131944	141417
M231T388	231.094	388.231	Asp-Pro	HMDB0002335		Organic acids and derivatives	Carboxylic acids and derivatives	Amino acids, peptides, and analogues		76429.9	77253.5	75423.9
M196T251	196.094	251.062	Asp-Thr-Arg			Organic acids and derivatives	Carboxylic acids and derivatives	Amino acids, peptides, and analogues		204902	201214	209696
M363T463	363.173	462.511	Asp-Thr-Lys			Organic acids and derivatives	Carboxylic acids and derivatives	Amino acids, peptides, and analogues		540461	429817	367777
M295T340	295.126	339.941	Aspartame		C11045	Organic acids and derivatives	Carboxylic acids and derivatives	Amino acids, peptides, and analogues	[M+H]+	53426.5	57639.8	54538.5
M367T402	367.117	402.377	Atovaquone	HMDB0015249	C06835	Benzenoids	Naphthalenes	Naphthoquinones	[M+Na]+	46053.8	68699.8	49300.3
M170T240	170.1	239.717	Atrazine desethyl-2-hydroxy			Organoheterocyclic compounds	Triazines	1,3,5-triazines	[M+NH4]+	529831	543156	545593
M503T176	503.224	175.999	Beclomethasone dipropionate	HMDB0014538	C07813	Lipids and lipid-like molecules	Steroids and steroid derivatives	Pregnane steroids		33015	28514.6	40519
M304T121	304.298	121.069	Benzalkonium chloride (c12)		C06523	Benzenoids	Benzene and substituted derivatives	Phenylmethylamines		283858	302231	290740
M190T222_1	190.047	222.498	Benzamide, n-hydroxy-3-[3-(hydroxyamino)-3-oxo-1-propen-1-yl]-						[M+Na]+	129816	126999	143582
M254T320	254.158	319.633	Benzeneethanamine, 3,5-dimethoxy-.alpha.-methyl-4-propoxy-			Benzenoids	Benzene and substituted derivatives	Phenethylamines		45553	48711.4	52834.8
M378T338	378.134	337.972	Benzenesulfonamide, 4-(4,5-dihydro-3,5-diphenyl-1h-pyrazol-1-yl)-			Benzenoids	Benzene and substituted derivatives	Benzenesulfonamides	[M+CH3COO+2H]+	650549	571475	497088
M166T116	166.095	115.692	Benzocaine	HMDB0004992	C07527	Benzenoids	Benzene and substituted derivatives	Benzoic acids and derivatives	[M+Na]+	970379	1.01753e+06	1.04512e+06
M123T291	123.042	290.694	Benzoic acid	HMDB0001870	C00180	Benzenoids	Benzene and substituted derivatives	Benzoic acids and derivatives	[M+3Na-2H]+	88267.9	89798.8	88376.4
M312T325	312.12	324.863	Benzoylecgonine		C10847	Benzenoids	Benzene and substituted derivatives	Benzoic acids and derivatives	[M+2Na-H]+	19446	17723	21142.4
M118T263	118.085	263.215	Betaine	HMDB0000043	C00719	Organic acids and derivatives	Carboxylic acids and derivatives	Amino acids, peptides, and analogues		3.09122e+07	3.29739e+07	3.40501e+07
M160T287	160.095	286.725	Betonicine	HMDB0029412	C08269	Organic acids and derivatives	Carboxylic acids and derivatives	Amino acids, peptides, and analogues		172667	166240	163137
M389T413	389.151	413.128	Bicyclomycin benzoate			Benzenoids	Benzene and substituted derivatives	Benzoic acids and derivatives		33098.5	32210.9	35482.5
M301T398	301.137	398.378	Bifenazate		C18589	Benzenoids	Benzene and substituted derivatives	Biphenyls and derivatives		97875.8	166358	117729
M393T201	393.308	200.619	Bis(2-ethylhexyl) adipate	HMDB0040270	C14240	Lipids and lipid-like molecules	Fatty Acyls	Fatty acid esters	[M+Na]+	304762	311736	315635
M464T34	464.385	33.958	Bis(2,2,6,6-tetramethyl-4-piperidyl) sebacate			Lipids and lipid-like molecules	Fatty Acyls	Fatty acid esters		1.75184e+06	2.3584e+06	2.21901e+06
M149T199	149.105	198.618	Bisphenol b		C14225	Benzenoids	Benzene and substituted derivatives	Diphenylmethanes		476909	348753	349875
M166T168	166.121	168.061	Bupirimate		C18776	Organoheterocyclic compounds	Diazines	Pyrimidines and pyrimidine derivatives		139831	144016	142032
M122T279	122.058	279.041	Buspirone	HMDB0014633	C06861	Organoheterocyclic compounds	Diazinanes	Piperazines	[M+H-2H2O]+	35720.3	26483.6	35180.6
M452T145	452.286	144.832	Cabergoline	HMDB0014393	C08187	Alkaloids and derivatives	Ergoline and derivatives	Lysergic acids and derivatives		40475	63645.7	45848.6
M397T33_2	397.342	32.567	Calciferol		C05441					271443	280866	261509
M423T337	423.143	337.321	Candesartan cilexetil		C07709	Benzenoids	Benzene and substituted derivatives	Biphenyls and derivatives	[M+K]+	15424.4	17420.2	19363.3
M116T302	116.069	302.1	Captopril	HMDB0015328	C06867	Organic acids and derivatives	Carboxylic acids and derivatives	Amino acids, peptides, and analogues	[M+K]+	73037.2	78129.6	75188.1
M402T424	402.148	424.408	Carbobenzyloxyglycylglycyl-l-norleucine			Organic acids and derivatives	Carboxylic acids and derivatives	Amino acids, peptides, and analogues	[M+Na]+	72689.9	73575.6	67725.8
M217T244_1	217.095	243.766	Carboline base + 4h, carboxylic acid	HMDB0035665		Organoheterocyclic compounds	Indoles and derivatives	Pyridoindoles		79177.8	80625	92358.1
M176T146	176.14	146.138	Carisoprodol	HMDB0014539	C07927	Organic acids and derivatives	Carboxylic acids and derivatives	Amino acids, peptides, and analogues		67579	68346.6	72651.6
M345T232	345.137	232.066	Chlormadinone acetate		C12729	Lipids and lipid-like molecules	Steroids and steroid derivatives	Pregnane steroids		18991.9	29202.7	36380
M320T401	320.181	401.075	Chloroquine	HMDB0014746	C07625	Organoheterocyclic compounds	Quinolines and derivatives	Aminoquinolines and derivatives	[M+H]+	85279.2	89106.2	93905.1
M104T286	104.105	285.538	Choline	HMDB0000097	C00114	Organic nitrogen compounds	Organonitrogen compounds	Quaternary ammonium salts	[M+H]+	1.58385e+06	1.42824e+06	1.73362e+06
M307T335	307.097	335.361	Cimifugin		C09000	Organoheterocyclic compounds	Benzopyrans	1-benzopyrans	[M+H]+	694565	798182	681483
M149T248	149.058	248.406	Cinnamic acid ethyl ester		C06359	Phenylpropanoids and polyketides	Cinnamic acids and derivatives	Cinnamic acid esters		108368	97058.9	113196
M300T337	300.151	336.671	Codeine	HMDB0004995	C06174					37200	47341.9	39976.6
M550T119	550.437	119.109	Crocoxanthin			Lipids and lipid-like molecules	Prenol lipids	Triterpenoids		52481.4	56597.7	50570.5
M204T156	204.147	156.07	Crotamiton			Benzenoids	Benzene and substituted derivatives	Anilides	[M+NH4]+	110560	108848	117993
M211T50	211.167	49.825	Cyclo(proline-leucine)			Organic acids and derivatives	Carboxylic acids and derivatives	Amino acids, peptides, and analogues	[M+H-2H2O]+	450701	438990	432693
M517T328	517.139	327.502	Cynarin	HMDB0030093	C10445	Organic oxygen compounds	Organooxygen compounds	Alcohols and polyols		22121.8	19905.4	20648
M226T163	226.121	162.767	Cyprodinil	HMDB0034853	C10914	Benzenoids	Benzene and substituted derivatives	Aniline and substituted anilines	[M+K]+	191264	235680	141032
M487T233	487.176	233.177	Cytidine	HMDB0000089	C00475	Nucleosides, nucleotides, and analogues	Pyrimidine nucleosides			1.48028e+06	1.49747e+06	1.62979e+06
M112T240	112.049	239.786	Cytidine 3'-monophosphate		C05822					980885	2.44821e+06	1.03866e+06
M489T436	489.11	435.763	Cytidine 5'-diphosphocholine	HMDB0001413	C00307	Nucleosides, nucleotides, and analogues	Pyrimidine nucleotides	Pyrimidine ribonucleotides	[M+H-H20]+	47652.2	43257.6	51333.1
M460T225	460.244	225.424	Cytochalasin a		C19953	Alkaloids and derivatives	Cytochalasans	Cytochalasins		13183.2	10699.3	24473.6
M163T393	163.058	393.375	D-(-)-tagatose	HMDB0003418	C00795	Organic oxygen compounds	Organooxygen compounds	Carbohydrates and carbohydrate conjugates	[M+H]+	428440	439085	447842
M382T47	382.256	46.647	D-erythro-sphinganine-1-phosphate	HMDB0001383	C01120	Lipids and lipid-like molecules	Sphingolipids	Phosphosphingolipids	[M+K]+	66234.3	77975.6	70864.7
M162T228_1	162.074	227.808	D-glucosamine	HMDB0001514	C00329	Organic oxygen compounds	Organooxygen compounds	Carbohydrates and carbohydrate conjugates	[M+3Na-2H]+	58460.8	58278.5	49360.4
M260T412	260.05	411.677	D-glucosamine 6-phosphate	HMDB0001254	C00352	Organic oxygen compounds	Organooxygen compounds	Carbohydrates and carbohydrate conjugates	[M+H]+	122254	135612	129379
M178T272	178.084	272.481	D-glucosaminic acid		C03752	Organic acids and derivatives	Carboxylic acids and derivatives	Amino acids, peptides, and analogues		32622.9	31499.6	31999.4
M147T456	147.063	455.925	D-glutamine	HMDB0003423	C00064	Organic acids and derivatives	Carboxylic acids and derivatives	Amino acids, peptides, and analogues	[M+H]+	20533.6	19112.9	19536.1
M606T203	606.396	202.695	D-lactosyl-.beta.1-1'-d-erythro-sphingosine			Lipids and lipid-like molecules	Sphingolipids	Glycosphingolipids	[M+CH3CN+H]+	31402.6	38044.7	39258.8
M183T371	183.083	371.099	D-Mannitol	HMDB0000765	C00392	Organic oxygen compounds	Organooxygen compounds	Carbohydrates and carbohydrate conjugates		282614	279127	277373
M261T487	261.034	486.56	D-myo-inositol-1-phosphate			Organic oxygen compounds	Organooxygen compounds	Alcohols and polyols	[M+H]+	59282.9	69407.8	58633.7
M157T211	157.095	211.159	D-Proline	HMDB0003411	C00763	Organic acids and derivatives	Carboxylic acids and derivatives	Amino acids, peptides, and analogues		43366.1	47984.6	55822.1
M130T392	130.047	392.069	D-pyroglutamic acid		C02237	Organic acids and derivatives	Carboxylic acids and derivatives	Amino acids, peptides, and analogues		401289	403392	402714
M129T292	129.052	292.14	D-sorbitol	HMDB0000247	C00794	Organic oxygen compounds	Organooxygen compounds	Carbohydrates and carbohydrate conjugates		81670.7	74230.8	80765.5
M358T364	358.157	363.769	Danofloxacin			Organoheterocyclic compounds	Quinolines and derivatives	Quinoline carboxylic acids	[M+H]+	123427	131375	118221
M428T115	428.334	115.213	Dendroamide c							269628	185090	141998
M252T140	252.106	139.521	Deoxyadenosine	HMDB0000101	C00559	Nucleosides, nucleotides, and analogues	Purine nucleosides	Purine 2'-deoxyribonucleosides	[M+2K-H]+	284999	276448	265028
M146T366_2	146.115	365.771	Deoxycarnitine	HMDB0006831		Lipids and lipid-like molecules	Fatty Acyls	Fatty acids and conjugates		899712	896696	888294
M375T37	375.3	36.5495	Deoxycholic acid	HMDB0000626	C04483	Lipids and lipid-like molecules	Steroids and steroid derivatives	Bile acids, alcohols and derivatives		634095	578564	694916
M197T201	197.126	200.618	Dethiobiotin	HMDB0003581	C01909	Lipids and lipid-like molecules	Fatty Acyls	Fatty acids and conjugates		192754	191479	189499
M344T81	344.225	81.331	Dibucaine	HMDB0014668	C07879	Organoheterocyclic compounds	Quinolines and derivatives	Quinolones and derivatives	[M+NH4]+	280287	179957	256944
M332T207_2	332.255	206.647	Dicyclomine	HMDB0014942	C06951	Organic acids and derivatives	Carboxylic acids and derivatives	Carboxylic acid derivatives		19671.6	17142.8	18704
M240T211	240.1	210.677	Diethyl 2,4-dimethylpyrrole-3,5-dicarboxylate			Organoheterocyclic compounds	Pyrroles	Pyrrole carboxylic acids and derivatives	[M+K]+	100798	194297	104936
M308T106	308.22	105.87	Dihydrocapsaicin	HMDB0038457	C16952	Benzenoids	Phenols	Methoxyphenols		5.35096e+06	5.81315e+06	5.69965e+06
M415T384	415.178	384.325	Diltiazem	HMDB0014487	C06958	Organoheterocyclic compounds	Benzothiazepines		[M+CH3CN+H]+	160583	178356	187580
M547T121	547.458	121.069	Dipalmitolein (9c)			Lipids and lipid-like molecules	Glycerolipids	Diradylglycerols	[M+Na]+	94960.8	134394	98063.5
M134T236	134.095	235.62	Diphenamid		C18722	Benzenoids	Benzene and substituted derivatives	Diphenylmethanes	[M+Na]+	41824	35692.1	39961.9
M352T373	352.209	373.091	Dipivefrine	HMDB0014592	C06963					38866	41526.8	43109.1
M256T146	256.167	146.162	Dipropetryn		C19101	Organoheterocyclic compounds	Triazines	1,3,5-triazines		81399.6	79266	83005
M162T361	162.074	361.44	DL-2-Aminoadipic acid	HMDB0000510	C00956					28770.2	537562	26178.2
M144T251	144.064	251.062	Dl-2-methylglutamic acid			Organic acids and derivatives	Carboxylic acids and derivatives	Amino acids, peptides, and analogues	[M+H-2H2O]+	122226	118645	131839
M130T253	130.096	253.075	DL-arginine	HMDB0000517/HMDB0003416	C00792	Organic acids and derivatives	Carboxylic acids and derivatives	Amino acids, peptides, and analogues	[M+CH3COO+2H]+	175221	162464	194209
M147T365	147.074	364.916	DL-glutamine		C00303	Organic acids and derivatives	Carboxylic acids and derivatives	Amino acids, peptides, and analogues	[M+H]+	529962	539817	531963
M188T159	188.068	158.7	DL-Indole-3-lactic acid						[M+H-H20]+	19554.7	29266.1	18702.1
M147T517	147.11	516.741	DL-Lysine	HMDB0142894	C16440	Organic acids and derivatives	Carboxylic acids and derivatives	Amino acids, peptides, and analogues	[M+NH4]+	206951	261530	233689
M166T291	166.056	290.694	DL-Methionine sulfoxide	HMDB0002005	C02989	Organic acids and derivatives	Carboxylic acids and derivatives	Amino acids, peptides, and analogues		30389.1	33253.6	33810
M182T249	182.079	249.415	DL-O-tyrosine						[M+Na]+	39731.5	61750.7	43037.8
M136T291	136.074	290.694	Dl-octopamine		C04227	Benzenoids	Phenols	1-hydroxy-2-unsubstituted benzenoids	[M+NH4]+	266742	256059	254593
M166T248	166.085	248.402	DL-phenylalanine		C02057	Organic acids and derivatives	Carboxylic acids and derivatives	Amino acids, peptides, and analogues	[M+H]+	3.30869e+06	3.24732e+06	3.42329e+06
M231T164	231.158	164.046	DL-proline	HMDB0000162	C00148	Organic acids and derivatives	Carboxylic acids and derivatives	Amino acids, peptides, and analogues	[M+K]+	13165.3	17388.4	26860.7
M106T368	106.048	368.429	DL-serine	HMDB0062263	C00065	Organic acids and derivatives	Carboxylic acids and derivatives	Amino acids, peptides, and analogues		59929.8	67943.7	56614.4
M120T347	120.063	347.486	DL-threonine	HMDB0000167	C00188	Organic acids and derivatives	Carboxylic acids and derivatives	Amino acids, peptides, and analogues	[M+H]+	105115	186054	205281
M165T290	165.052	290.26	DL-tyrosine	HMDB0000158	C00082	Organic acids and derivatives	Carboxylic acids and derivatives	Amino acids, peptides, and analogues		272858	271624	257417
M487T214	487.349	213.977	Docosahexaenoylserotonin			Organoheterocyclic compounds	Indoles and derivatives	Tryptamines and derivatives		108313	109478	113738
M195T173	195.147	173.377	Dodecanedioic acid	HMDB0000623	C02678	Lipids and lipid-like molecules	Fatty Acyls	Fatty acids and conjugates		82356.6	75163.4	69187.7
M136T252	136.073	251.722	Dopamine	HMDB0000073	C03758	Benzenoids	Phenols	Benzenediols	[M+H-2H2O]+	36875.7	48994.8	42957
M398T409	398.213	409.017	Echimidine		C10299				[M+H]+	54053.2	73358.7	63143.3
M437T196	437.346	195.949	Echinocystic acid		C08942	Lipids and lipid-like molecules	Prenol lipids	Triterpenoids	[M+CH3CN+Na]+	692855	702587	720790
M143T326	143.079	325.521	Ectoine		C06231	Organic acids and derivatives	Carboxylic acids and derivatives	Amino acids, peptides, and analogues	[M+Na]+	275165	284839	301051
M346T153	346.256	153.437	Eicosapentaenoyl ethanolamide	HMDB0013649		Organic nitrogen compounds	Organonitrogen compounds	Amines		250335	295760	329395
M349T484	349.157	483.846	Enalaprilat	HMDB0041886	C11720	Organic acids and derivatives	Carboxylic acids and derivatives	Amino acids, peptides, and analogues		43870.5	66973.7	63675.2
M420T89	420.272	89.275	Epothilone b		C12154	Phenylpropanoids and polyketides	Macrolides and analogues	Epothilones and analogues		119323	161233	104627
M338T585	338.338	585.105	Erucamide			Lipids and lipid-like molecules	Fatty Acyls	Fatty amides	[M+H]+	61823.5	56463.9	65474
M566T120	566.432	119.769	Eschscholtzxanthin		C08593	Lipids and lipid-like molecules	Prenol lipids	Tetraterpenoids		170128	174504	178127
M469T250	469.194	249.742	Estrone glucuronide	HMDB0004483	C11133	Lipids and lipid-like molecules	Steroids and steroid derivatives	Steroidal glycosides	[M+Na]+	23967.8	19977.6	20623
M384T480	384.073	479.584	Ethanone, 2-(2-bromophenyl)-1-(1-pentyl-1h-indol-3-yl)-			Organoheterocyclic compounds	Indoles and derivatives	Phenylacetylindoles	[M+NH4]+	22550.4	23946.1	22189.8
M331T416	331.146	416.297	Eurycomalactone		C08759	Lipids and lipid-like molecules	Steroids and steroid derivatives	Steroid lactones	[M+H]+	116513	104130	108017
M304T361	304.147	361.014	Evodiamine		C09187	Organoheterocyclic compounds	Indoles and derivatives	Pyridoindoles	[M+CH3CN+Na]+	66309.2	132754	151253
M471T505	471.214	504.841	Evodin		C03514	Lipids and lipid-like molecules	Prenol lipids	Triterpenoids		72084.4	84720.1	69500.7
M339T107	339.178	107.456	Famciclovir							38436.5	114036	57605.4
M274T61_2	274.272	61.265	Fenpropidin		C18726	Benzenoids	Benzene and substituted derivatives	Phenylpropanes		1.69094e+06	1.58233e+06	1.80752e+06
M304T125	304.264	124.677	Fenpropimorph	HMDB0037270	C18787	Benzenoids	Benzene and substituted derivatives	Phenylpropanes		256453	9379.48	30317.1
M527T52	527.152	51.805	Flavone base + 3o, 2meo, o-guaiacylglycerol			Phenylpropanoids and polyketides	Flavonoids	O-methylated flavonoids	[M+H-2H2O]+	132936	144060	149842
M194T91	194.102	91.253	Flufenacet		C18731	Benzenoids	Benzene and substituted derivatives	Anilides		739882	746873	602486
M311T372	311.12	371.779	Fluotrimazole		C18939				[M+H]+	50985	55278.9	44983.7
M722T401	722.39	401.075	Fumonisin b1	HMDB0034702	C19241	Organic acids and derivatives	Carboxylic acids and derivatives	Fumonisins		18194.6	24524.5	20423.3
M405T337	405.144	336.671	Furathiocarb		C18650				[M+Na]+	103821	115210	95622.3
M252T130	252.172	130.269	Furmecyclox		C18912	Organoheterocyclic compounds	Furans	Furoic acid and derivatives	[M+Na]+	382219	382459	508853
M180T187_2	180.085	186.63	Fusaric acid		C10146	Organoheterocyclic compounds	Pyridines and derivatives	Pyridinecarboxylic acids and derivatives		173525	155177	165150
M146T350	146.091	349.811	G-guanidinobutyrate	HMDB0003464	C01035	Organic acids and derivatives	Carboxylic acids and derivatives	Amino acids, peptides, and analogues		2.95821e+06	2.89791e+06	3.05441e+06
M295T244	295.136	244.416	gamma-L-Glutamyl-L-phenylalanine							19106.8	6796.37	18077.8
M247T373	247.126	373.079	gamma-L-Glutamyl-L-valine			Organic acids and derivatives	Carboxylic acids and derivatives	Amino acids, peptides, and analogues	[M+CH3CN+Na]+	111132	62842.3	49451.4
M606T468	606.079	468.371	Gdp-glucose	HMDB0003351	C00394	Nucleosides, nucleotides, and analogues	Purine nucleotides	Purine nucleotide sugars		7791.84	8259.41	7829.41
M353T380	353.131	379.589	Geniposide		C09781	Lipids and lipid-like molecules	Prenol lipids	Terpene glycosides	[M+Na]+	27539.9	21424.1	57575.3
M329T412	329.131	412.337	Gibberellic acid	HMDB0003559	C01699	Lipids and lipid-like molecules	Prenol lipids	Diterpenoids	[M+H]+	169836	195718	180630
M347T205	347.266	205.308	Ginkgolic acid i		C10794	Benzenoids	Benzene and substituted derivatives	Benzoic acids and derivatives	[M+K]+	25112	43294.2	36691
M420T337	420.144	337.322	Glandicoline b			Organoheterocyclic compounds	Indoles and derivatives	Pyridoindoles	[M+K]+	17235	12612.6	13787.1
M275T239	275.136	239.487	Gln-gln			Organic acids and derivatives	Carboxylic acids and derivatives	Amino acids, peptides, and analogues		54644.5	37407.9	74576.5
M242T190	242.136	189.95	Gln-ile	HMDB0028800		Organic acids and derivatives	Carboxylic acids and derivatives	Amino acids, peptides, and analogues	[M+Na]+	121973	116326	108854
M234T380	234.095	380.286	Gln-ser	HMDB0028806		Organic acids and derivatives	Carboxylic acids and derivatives	Amino acids, peptides, and analogues	[M+H-H20]+	1.61437e+06	1.72427e+06	1.61682e+06
M347T440	347.178	440.333	Glu-Ala-Lys			Organic acids and derivatives	Carboxylic acids and derivatives	Amino acids, peptides, and analogues	[M+Na]+	173660	301630	117510
M261T354	261.142	353.933	Glu-Ile	HMDB0028822		Organic acids and derivatives	Carboxylic acids and derivatives	Amino acids, peptides, and analogues	[M+H]+	85882.2	40136.8	129876
M279T108_2	279.105	107.786	Glu-Met	HMDB0028825		Organic acids and derivatives	Carboxylic acids and derivatives	Amino acids, peptides, and analogues		463747	246031	449605
M227T205	227.1	204.661	Glu-Pro						[M+Na]+	51832.6	500306	20626.5
M235T85	235.106	85.2995	Glu-Ser	HMDB0028828		Organic acids and derivatives	Carboxylic acids and derivatives	Amino acids, peptides, and analogues		144895	166298	152686
M196T364	196.079	363.587	Glu-Ser-Arg			Organic acids and derivatives	Carboxylic acids and derivatives	Amino acids, peptides, and analogues	[M+K]+	26634.3	31093.7	42501.7
M180T362	180.099	362.441	Glucosamine	HMDB0001514	C00329	Organic oxygen compounds	Organooxygen compounds	Carbohydrates and carbohydrate conjugates	[M+Na]+	57254.2	48228.2	42904.6
M196T419	196.079	419.098	Glucosaminic acid							40566.7	46174.4	46968.5
M613T488	613.156	488.483	Glutathione disulfide	HMDB0003337	C00127	Organic acids and derivatives	Carboxylic acids and derivatives	Amino acids, peptides, and analogues		8731.9	9951.11	10678.8
M264T285	264.122	285.469	Gly-Gln							32269.5	24136	24383.3
M205T415	205.08	414.854	Gly-Glu			Organic acids and derivatives	Carboxylic acids and derivatives	Amino acids, peptides, and analogues	[M+H]+	72093.8	129316	67778.8
M189T281	189.121	280.894	Gly-Ile						[M+NH4]+	28288.9	31688.1	29909.1
M213T252	213.122	251.722	Gly-pro-arg-pro-amide			Organic acids and derivatives	Carboxylic acids and derivatives	Amino acids, peptides, and analogues	[M+CH3CN+H]+	39135.4	47712.2	57502.4
M577T132	577.468	131.541	Glycerol tricaprate	HMDB0000548		Lipids and lipid-like molecules	Glycerolipids	Triradylcglycerols	[M+NH4]+	78702.9	69129.9	70256.4
M258T376_3	258.109	375.68	Glycerophosphocholine	HMDB0000086	C00670	Lipids and lipid-like molecules	Glycerophospholipids	Glycerophosphocholines	[M+H]+	3.76245e+07	3.9141e+07	3.88981e+07
M466T222	466.313	221.715	Glycocholic acid	HMDB0000138	C01921	Lipids and lipid-like molecules	Steroids and steroid derivatives	Bile acids, alcohols and derivatives		9365.19	10202.7	6886.95
M233T372	233.118	371.706	Glycylproline	HMDB0000721		Organic acids and derivatives	Carboxylic acids and derivatives	Amino acids, peptides, and analogues		32571.2	10483.5	35286.8
M388T111	388.225	111.274	Guan-fu base y			Lipids and lipid-like molecules	Prenol lipids	Diterpenoids		70127.5	123695	97375.6
M132T348	132.074	348.49	Guanidinopropionic acid	HMDB0013222	C03065	Organic nitrogen compounds	Organonitrogen compounds	Guanidines		105714	104069	101041
M201T324	201.121	323.563	Harmalol		C06537	Alkaloids and derivatives	Harmala alkaloids			30195.6	47674.1	45460.5
M183T48	183.09	47.987	Harmane	HMDB0035196	C09209				[M+NH4]+	246068	257671	279056
M233T174	233.151	174.066	Helenine		C09289	Lipids and lipid-like molecules	Prenol lipids	Terpene lactones	[M+H]+	271915	270979	290446
M288T60	288.287	59.695	Heptadecasphinganine			Organic nitrogen compounds	Organonitrogen compounds	Amines		961199	922736	979226
M558T217	558.36	217.384	Hexanamide, n-[(1s,2r,3e)-2-hydroxy-1-(hydroxymethyl)-3-heptadecen-1-yl]-6-[(7-nitro-2,1,3-benzoxadiazol-4-yl)amino]-			Lipids and lipid-like molecules	Sphingolipids	Ceramides	[M+2Na-H]+	22719.8	15299	14534.4
M260T219	260.183	219.424	Hexanoyl-l-carnitine	HMDB0000756		Lipids and lipid-like molecules	Fatty Acyls	Fatty acid esters		101949	102606	123827
M374T385	374.152	384.938	Hexylglutathione		C02886	Organic acids and derivatives	Carboxylic acids and derivatives	Amino acids, peptides, and analogues	[M+H]+	62279	71123.7	74425.2
M270T249	270.11	248.754	His-Asn			Organic acids and derivatives	Carboxylic acids and derivatives	Amino acids, peptides, and analogues	[M+K]+	26815.4	31544.7	27421.6
M284T254	284.096	254.382	His-Lys	HMDB0000133	C00387					348686	284317	339802
M319T250_2	319.162	249.537	His-Tyr			Organic acids and derivatives	Carboxylic acids and derivatives	Amino acids, peptides, and analogues	[M+H]+	113445	83259.6	76848
M156T387	156.063	386.9	Histidine	HMDB0000177	C00135	Organic acids and derivatives	Carboxylic acids and derivatives	Amino acids, peptides, and analogues		48425.3	49898	46852.1
M240T158	240.136	158.05	Huperzine b		C09866				[M+K]+	35869.4	32137.1	29110.1
M114T387	114.052	386.868	Hydroxyproline	HMDB0000725	C01157	Organic acids and derivatives	Carboxylic acids and derivatives	Amino acids, peptides, and analogues	[M+K]+	32233.7	34750	32690.9
M393T33	393.312	32.567	Hyodeoxycholic acid		C15517	Lipids and lipid-like molecules	Steroids and steroid derivatives	Bile acids, alcohols and derivatives		1.11266e+06	1.25582e+06	1.11883e+06
M137T211_2	137.044	211.337	Hypoxanthine	HMDB0000157	C00262	Organoheterocyclic compounds	Imidazopyrimidines	Purines and purine derivatives	[M+K]+	1.17152e+06	1.17412e+06	1.18547e+06
M515T181	515.178	180.679	Icariside ii			Phenylpropanoids and polyketides	Flavonoids	Flavonoid glycosides		55209.2	66541.2	62420
M203T228	203.136	228.103	Ile-Ala			Organic acids and derivatives	Carboxylic acids and derivatives	Amino acids, peptides, and analogues		24659.4	36774.7	28386.7
M243T220	243.132	219.828	Ile-Glu						[M+CH3CN+H]+	148569	155810	166276
M229T235	229.152	234.716	Ile-Pro			Organic acids and derivatives	Carboxylic acids and derivatives	Amino acids, peptides, and analogues	[M+H]+	162444	162996	156140
M144T185	144.042	185.346	Indole-3-carboxylic acid	HMDB0003320	C19837	Organoheterocyclic compounds	Indoles and derivatives	Indolecarboxylic acids and derivatives	[M+H-2H2O]+	15452.9	16583.3	22617.8
M371T372	371.177	372.408	Ingenol		C09112	Lipids and lipid-like molecules	Prenol lipids	Diterpenoids	[M+Na]+	23463.7	29751.3	23483.6
M137T95	137.105	95.2	Isoprocarb	HMDB0031797	C18418	Benzenoids	Benzene and substituted derivatives	Cumenes		899434	818694	776824
M314T281	314.132	280.755	Kresoxim-methyl		C11017					111024	114880	115560
M175T524	175.117	524.449	L-Arginine	HMDB0000517	C00062	Organic acids and derivatives	Carboxylic acids and derivatives	Amino acids, peptides, and analogues	[M+K]+	3.4153e+06	1.6234e+06	1.95884e+06
M162T343_2	162.111	342.561	L-carnitine	HMDB0062496	C00318	Organic nitrogen compounds	Organonitrogen compounds	Quaternary ammonium salts	[M+H]+	2.16889e+07	2.10623e+07	1.99461e+07
M176T399	176.1	399.119	L-citrulline	HMDB0000904	C00327	Organic acids and derivatives	Carboxylic acids and derivatives	Amino acids, peptides, and analogues	[M+Na]+	114905	132368	115327
M176T123	176.089	123.123	L-glutamic acid, dimethyl ester			Organic acids and derivatives	Carboxylic acids and derivatives	Amino acids, peptides, and analogues		112586	114404	104925
M124T52	124.073	52.017	L-histidinol	HMDB0003431	C00860	Organic nitrogen compounds	Organonitrogen compounds	Amines		254547	163092	210399
M229T138	229.168	138.191	L-leucyl-l-proline	HMDB0011175		Organic acids and derivatives	Carboxylic acids and derivatives	Amino acids, peptides, and analogues	[M+Na]+	38019.7	50038.6	55728.3
M129T215	129.1	214.655	L-Lysine	HMDB0000182	C00047	Organic acids and derivatives	Carboxylic acids and derivatives	Amino acids, peptides, and analogues	[M+2Na-H]+	24829.1	27422.7	29276
M166T272	166.084	271.535	L-Phenylalanine	HMDB0000159	C00079	Organic acids and derivatives	Carboxylic acids and derivatives	Amino acids, peptides, and analogues	[M+H-2H2O]+	187210	143019	334099
M157T133	157.095	132.963	L-Proline	HMDB0000162	C00148	Organic acids and derivatives	Carboxylic acids and derivatives	Amino acids, peptides, and analogues		107136	90048.4	90358.9
M277T444	277.138	444.007	L-saccharopine	HMDB0062698	C00449	Organic acids and derivatives	Carboxylic acids and derivatives	Amino acids, peptides, and analogues	[M+H]+	856984	855977	888536
M175T285	175.058	284.725	L-thiocitrulline			Organic acids and derivatives	Carboxylic acids and derivatives	Amino acids, peptides, and analogues	[M+H-H20]+	42318.1	36191.6	41314.3
M205T339	205.094	339.296	L-Tryptophan	HMDB0000929	C00078	Organoheterocyclic compounds	Indoles and derivatives	Indolyl carboxylic acids and derivatives	[M+K]+	44609.2	34533.5	32345.5
M428T495	428.208	495.483	Lasiocarpine n-oxide						[M+Na]+	67849.6	72167.6	65838.9
M400T105	400.283	104.51	Latanoprost ethylamide			Lipids and lipid-like molecules	Fatty Acyls	Eicosanoids		87125.7	93469.2	93402.3
M378T421	378.187	420.82	Latrunculin b		C19904				[M+NH4]+	21506.7	22898.5	13489
M167T200	167.116	200.025	Leu-Ala						[M+CH3CN+H]+	305075	292093	317816
M135T334	135.063	334.067	Leu-His			Organic acids and derivatives	Carboxylic acids and derivatives	Amino acids, peptides, and analogues	[M+H]+	78577.4	68047.3	81416.9
M195T52	195.111	51.742	Leu-Thr-Arg			Organic acids and derivatives	Carboxylic acids and derivatives	Amino acids, peptides, and analogues	[M+Na]+	388432	379076	417309
M295T201	295.163	201.355	Leu-Tyr			Organic acids and derivatives	Carboxylic acids and derivatives	Amino acids, peptides, and analogues	[M+Na]+	66803.1	66136.1	41659.3
M132T254	132.1	253.949	Leucine	HMDB0000687	C00123	Organic acids and derivatives	Carboxylic acids and derivatives	Amino acids, peptides, and analogues		457566	516963	488126
M284T140	284.199	140.182	Levallorphan		C07069					150982	166426	151031
M324T36	324.287	35.988	Linoleoyl ethanolamide	HMDB0012252		Organic nitrogen compounds	Organonitrogen compounds	Amines	[M+Na]+	520768	539219	516676
M424T34	424.318	33.873	Linoleoylcarnitine	HMDB0006469		Lipids and lipid-like molecules	Fatty Acyls	Fatty acid esters	[M+K]+	74905.5	129297	121743
M522T159	522.353	158.7	Lpc 18:1			Lipids and lipid-like molecules	Glycerophospholipids	Glycerophosphocholines	[M+K]+	97245.4	66934	73919.8
M520T184	520.337	183.984	Lpc 18:2			Lipids and lipid-like molecules	Glycerophospholipids	Glycerophosphocholines		246106	262092	252330
M243T63	243.086	63.225	Lumichrome		C01727	Organoheterocyclic compounds	Pteridines and derivatives	Alloxazines and isoalloxazines	[M+CH3CN+Na]+	136407	104492	136076
M288T150	288.136	150.13	Lycorine		C08532	Alkaloids and derivatives	Amaryllidaceae alkaloids	Lycorine-type amaryllidaceae alkaloids	[M+Na]+	233004	228738	249310
M261T340	261.178	340.27	Lys-Asn			Organic acids and derivatives	Carboxylic acids and derivatives	Amino acids, peptides, and analogues		92867.5	98380	90119.4
M209T285	209.126	284.725	Lys-Asn-Arg			Organic acids and derivatives	Carboxylic acids and derivatives	Amino acids, peptides, and analogues		73289.5	51201.7	57525.9
M204T178	204.121	178.07	Lys-Gly			Organic acids and derivatives	Carboxylic acids and derivatives	Amino acids, peptides, and analogues		197474	196431	197629
M231T329	231.142	328.789	Lys-Trp-Lys			Organic acids and derivatives	Carboxylic acids and derivatives	Amino acids, peptides, and analogues		58129	75272	58057.7
M417T400	417.184	399.767	Magnolin						[M+CH3CN+Na]+	25433	24211.9	50545.6
M846T502	846.303	501.863	Maltopentaose	HMDB0012254		Organic oxygen compounds	Organooxygen compounds	Carbohydrates and carbohydrate conjugates	[M+NH4]+	33904.8	45249	84631
M411T39	411.189	39.2865	Mangostine	HMDB0035796	C10080	Organoheterocyclic compounds	Benzopyrans	1-benzopyrans	[M+3Na-2H]+	62021.5	45024.5	43056.8
M271T213	271.105	212.657	Medicarpin		C10503	Phenylpropanoids and polyketides	Isoflavonoids	Furanoisoflavonoids		112165	94469.9	113757
M522T461	522.2	460.536	Melezitose	HMDB0011730	C08243	Organic oxygen compounds	Organooxygen compounds	Carbohydrates and carbohydrate conjugates	[M+NH4]+	2.54218e+06	3.16998e+06	2.63617e+06
M224T142	224.141	142.188	Mepanipyrim		C10919	Benzenoids	Benzene and substituted derivatives	Aniline and substituted anilines		83390.2	86725.9	79644.9
M423T244	423.187	244.433	Met(o)-Glu-Lys			Organic acids and derivatives	Carboxylic acids and derivatives	Amino acids, peptides, and analogues		37466.9	43818.7	34532.2
M166T359	166.051	359.12	Methionine sulfoxide		C02989	Organic acids and derivatives	Carboxylic acids and derivatives	Amino acids, peptides, and analogues	[M+NH4]+	95748	87990.2	92153.8
M485T216	485.333	215.967	Methyl (6r,e)-2-methyl-6-((3r,5s,7r,9s,10s,12s,13r,14s,17r)-3,7,12-trihydroxy-10,13-dimethylhexadecahydro-1h-cyclopenta[a]phenanthren-17-yl)hept-2-enoate			Lipids and lipid-like molecules	Steroids and steroid derivatives	Bile acids, alcohols and derivatives		44171.1	42085.5	42932.1
M154T61	154.048	60.902	Methyl 3-aminopyrazine-2-carboxylic acid			Organoheterocyclic compounds	Diazines	Pyrazines	[M+CH3COO+2H]+	252779	261677	282461
M117T332	117.052	332.394	Methyl acetoacetate						[M+H-H20]+	13650	15541.9	13016
M234T331	234.131	330.771	Methylphenidate	HMDB0014566	C07196	Organic nitrogen compounds	Organonitrogen compounds	Amines	[M+H-H20]+	75032.7	75976.6	75002.3
M196T49	196.094	48.505	Methyltyrosinate	HMDB0029217	C03404	Organic acids and derivatives	Carboxylic acids and derivatives	Amino acids, peptides, and analogues	[M+H]+	561188	386043	406608
M227T250	227.101	250.311	Metyrapone	HMDB0015146	C07205	Organic oxygen compounds	Organooxygen compounds	Carbonyl compounds		36792.3	28417.7	40166.9
M415T51	415.302	51.114	MG(18:2(9Z,12Z)/0:0/0:0)[rac]						[M+H]+	664651	685106	569763
M391T449	391.168	449.472	Mitraphylline		C09227				[M+H-H20]+	82746.7	49531.3	50259.9
M622T137	622.392	136.882	Moxidectin			Phenylpropanoids and polyketides	Macrolides and analogues	Milbemycins		82043	101226	96027.9
M402T453	402.183	453.339	Moxifloxacin	HMDB0014363	C07663	Organoheterocyclic compounds	Quinolines and derivatives	Quinoline carboxylic acids		58024.9	58203.2	70081.8
M435T441	435.169	441.333	Mundulone			Phenylpropanoids and polyketides	Isoflavonoids	Isoflavans	[M+H]+	31953.2	20063.4	24579.5
M499T447	499.16	447.357	Mundulone acetate			Phenylpropanoids and polyketides	Isoflavonoids	Isoflavans	[M+Na]+	27962.9	25257.9	40268.5
M218T214	218.136	214.479	N-.alpha.-(tert-butoxycarbonyl)-l-valine			Organic acids and derivatives	Carboxylic acids and derivatives	Amino acids, peptides, and analogues		49749.1	51274.7	86171.1
M157T100_1	157.095	100.427	N-.alpha.-acetyl-l-ornithine	HMDB0003357	C00437	Organic acids and derivatives	Carboxylic acids and derivatives	Amino acids, peptides, and analogues	[M+H]+	383279	481258	388446
M424T110	424.303	110.436	N-(.alpha.-linolenoyl)tyrosine			Organic acids and derivatives	Carboxylic acids and derivatives	Amino acids, peptides, and analogues	[M+CH3COO+2H]+	959731	949504	1.04253e+06
M345T420	345.162	420.054	N-(2'-cyanobiphenyl-4-ylmethyl)-l-valine methyl ester			Benzenoids	Benzene and substituted derivatives	Biphenyls and derivatives	[M+CH3CN+Na]+	107316	103266	107248
M466T121	466.436	120.503	N-(3-dimethylaminopropyl)-n'-ethylcarbodiimide			Organic nitrogen compounds	Organonitrogen compounds	Amines		26271.3	23481.7	22930.3
M244T386	244.09	385.538	N-(aminothioxomethyl)-5-oxo-1-propyl-2-pyrrolidineacetamide			Organic acids and derivatives	Carboxylic acids and derivatives	Amino acids, peptides, and analogues	[M+Na]+	39037.6	42464	38498
M238T171	238.105	171.416	N-(phenylacetyl)-l-phenylalanine	HMDB0002372		Organic acids and derivatives	Carboxylic acids and derivatives	Amino acids, peptides, and analogues	[M+H]+	755957	727164	746057
M430T421	430.18	421.358	N-(sec-butyl)-n-(4-(sec-butyl(trifluoroacetyl)amino)phenyl-2,2,2-trifluoroacetamide			Benzenoids	Benzene and substituted derivatives	Anilides	[M+Na]+	57404.2	28132.3	53872.7
M126T103	126.053	102.564	N-acetyl-.beta.-d-mannosamine	HMDB0001129	C00645	Organic oxygen compounds	Organooxygen compounds	Carbohydrates and carbohydrate conjugates		2.18684e+06	2.08059e+06	2.20418e+06
M222T251	222.096	251.062	N-acetyl-d-glucosamine	HMDB0000215	C00140	Organic oxygen compounds	Organooxygen compounds	Carbohydrates and carbohydrate conjugates	[M+H]+	1.94909e+06	1.81321e+06	2.06254e+06
M224T218	224.089	218.064	N-Acetyl-L-tyrosine	HMDB0000866	C01657	Organic acids and derivatives	Carboxylic acids and derivatives	Amino acids, peptides, and analogues	[M+CH3CN+H]+	59770	52238.9	91851
M465T250	465.166	250.402	N-acetylglucosamine	HMDB0000215	C00140	Organic oxygen compounds	Organooxygen compounds	Carbohydrates and carbohydrate conjugates	[M+Na]+	217571	159842	214482
M336T244	336.153	244.433	N-acetylglucosaminylasparagine			Organic acids and derivatives	Carboxylic acids and derivatives	Amino acids, peptides, and analogues	[M+H]+	33112	30768.5	34774.6
M186T103	186.075	103.043	N-Acetylmannosamine	HMDB0001129	C00645	Organic oxygen compounds	Organooxygen compounds	Carbohydrates and carbohydrate conjugates		5.66408e+06	5.75109e+06	5.77609e+06
M310T103_1	310.146	102.564	N-acetylneuraminate	HMDB0000230	C00270	Organic oxygen compounds	Organooxygen compounds	Carbohydrates and carbohydrate conjugates	[M+H]+	150456	189138	209550
M189T381	189.121	380.92	N-alpha-acetyl-l-lysine		C12989	Organic acids and derivatives	Carboxylic acids and derivatives	Amino acids, peptides, and analogues	[M+Na]+	154492	163566	258088
M406T131	406.291	130.881	N-arachidonoyl-3-hydroxy-.gamma.-aminobutyric acid			Organic acids and derivatives	Carboxylic acids and derivatives	Amino acids, peptides, and analogues	[M+H-2H2O]+	183607	274922	205726
M176T386	176.09	386.21	N-carboxyethyl-.gamma.-aminobutyric acid	HMDB0002201		Organic acids and derivatives	Carboxylic acids and derivatives	Amino acids, peptides, and analogues		157324	170891	182119
M233T442	233.147	441.643	N-desbutylbupivacaine	HMDB0060725		Organic acids and derivatives	Carboxylic acids and derivatives	Amino acids, peptides, and analogues		26740.1	19660.7	22401.8
M196T155	196.11	154.757	N-heptanoyl-l-homoserine lactone			Organic acids and derivatives	Carboxylic acids and derivatives	Amino acids, peptides, and analogues		304542	312658	309332
M162T385	162.074	384.9	N-methyl-l-glutamic acid	HMDB0062660	C01046	Organic acids and derivatives	Carboxylic acids and derivatives	Amino acids, peptides, and analogues		177844	210585	190101
M210T147	210.125	147.47	N-octanoyl-l-homoserine lactone		C21199	Organic acids and derivatives	Carboxylic acids and derivatives	Amino acids, peptides, and analogues	[M+H]+	493008	520609	493008
M621T63	620.5	63.114	N-palmitoyl-d-erythro-dihydroceramide-1-phosphate	HMDB0010698		Lipids and lipid-like molecules	Sphingolipids	Phosphosphingolipids		86488.7	41857.2	61631.7
M256T35	256.261	35.226	N-palmitoyl-d-sphingosine	HMDB0004949		Lipids and lipid-like molecules	Sphingolipids	Ceramides	[M+NH4]+	326744	402350	422826
M238T133	238.157	132.938	N,n-diethyl-3,4-dimethoxybenzamide			Benzenoids	Benzene and substituted derivatives	Methoxybenzenes		201634	211806	289573
M312T187	312.128	187.278	N,n-dimethylguanosine	HMDB0004824					[M+CH3CN+Na]+	354591	330328	352071
M204T103	204.084	103.043	N,n'-diacetylchitobiose	HMDB0003556	C01674	Organic oxygen compounds	Organooxygen compounds	Carbohydrates and carbohydrate conjugates	[M+Na]+	2.78264e+06	2.74293e+06	2.75729e+06
M416T420	416.163	420.287	N.alpha.-benzoyl-asn-gly-thr-amide			Organic acids and derivatives	Carboxylic acids and derivatives	Amino acids, peptides, and analogues		239742	284826	274106
M144T191	144.099	190.594	N.alpha.-methyl-l-lysine			Organic acids and derivatives	Carboxylic acids and derivatives	Amino acids, peptides, and analogues	[M+H-H20]+	169996	169138	179388
M175T350	175.105	350.48	N2-Acetyl-L-ornithine	HMDB0003357	C00437	Organic acids and derivatives	Carboxylic acids and derivatives	Amino acids, peptides, and analogues	[M+H]+	92913.1	97260.5	98810.5
M413T330	413.139	330.111	N6-threonylcarbamoyladenosine						[M+H]+	16179.5	17972.4	21216
M189T515	189.157	515.283	N6,N6,N6-Trimethyl-L-lysine	HMDB0001325	C03793	Organic acids and derivatives	Carboxylic acids and derivatives	Amino acids, peptides, and analogues	[M+H-2H2O]+	1.27258e+06	1.36752e+06	1.15668e+06
M360T207	360.25	207.355	Napelline		C08700	Lipids and lipid-like molecules	Prenol lipids	Diterpenoids	[M+H]+	90894.5	102521	109272
M190T328	190.105	327.533	Ng-amino-l-arginine			Organic acids and derivatives	Carboxylic acids and derivatives	Amino acids, peptides, and analogues		60029.1	64194.7	69690.3
M203T484	203.148	484.004	Ng,ng-dimethyl-l-arginine	HMDB0001539	C03626	Organic acids and derivatives	Carboxylic acids and derivatives	Amino acids, peptides, and analogues		335397	346712	202408
M203T513	203.148	513.365	NG,NG-dimethyl-L-arginine(ADMA)	HMDB0001539	C03626	Organic acids and derivatives	Carboxylic acids and derivatives	Amino acids, peptides, and analogues		832880	838834	520305
M123T64	123.054	63.552	Niacinamide	HMDB0001406	C00153	Organoheterocyclic compounds	Pyridines and derivatives	Pyridinecarboxylic acids and derivatives	[M+Na]+	3.19335e+06	3.09643e+06	3.36274e+06
M124T217_2	124.038	217.148	Nicotinate	HMDB0001488	C00253	Organoheterocyclic compounds	Pyridines and derivatives	Pyridinecarboxylic acids and derivatives	[M+K]+	3.7542e+06	3.90868e+06	3.90655e+06
M332T190	332.127	189.95	Nizatidine	HMDB0014723	C07270	Organoheterocyclic compounds	Azoles	Thiazoles		36872.8	44869.4	41311.7
M268T277	268.131	277.071	Norcodeine	HMDB0060657	C16576				[M+H]+	56349.9	60810.3	62428.8
M169T49	169.074	48.505	Norharmane	HMDB0012897	C20157	Organoheterocyclic compounds	Indoles and derivatives	Pyridoindoles	[M+K]+	295753	280181	285325
M272T135	272.141	134.918	Normorphine		C11785	Alkaloids and derivatives	Morphinans		[M+CH3COO+2H]+	1.6115e+06	1.59539e+06	2.13312e+06
M160T221_2	160.132	221.158	Norvaline betaine			Organic acids and derivatives	Carboxylic acids and derivatives	Amino acids, peptides, and analogues	[M+H]+	1.10026e+06	1.0483e+06	1.07399e+06
M110T52	110.058	52.485	Nudifloramide	HMDB0004193	C05842	Organoheterocyclic compounds	Pyridines and derivatives	Pyridinecarboxylic acids and derivatives	[M+K]+	1.27902e+06	1.34895e+06	1.87735e+06
M391T375	391.182	375.039	O-benzyl-l-serine			Organic acids and derivatives	Carboxylic acids and derivatives	Amino acids, peptides, and analogues	[M+K]+	287984	330315	305853
M190T140	190.157	139.851	O-t-butyl-l-threonine methyl ester			Organic acids and derivatives	Carboxylic acids and derivatives	Amino acids, peptides, and analogues	[M+H]+	46857.7	56408.3	59555.7
M408T387	408.146	387.262	Octanoic acid, 2-[[4-chloro-6-[(2,3-dimethylphenyl)amino]-2-pyrimidinyl]thio]-			Lipids and lipid-like molecules	Fatty Acyls	Fatty acids and conjugates	[M+Na]+	16608.6	13842.4	23029.7
M282T35	282.277	34.556	Oleamide	HMDB0002117	C19670	Lipids and lipid-like molecules	Fatty Acyls	Fatty amides	[M+H]+	3.04038e+06	3.49659e+06	3.29018e+06
M426T34	426.334	33.896	Oleoyl-l-carnitine	HMDB0005065		Lipids and lipid-like molecules	Fatty Acyls	Fatty acid esters	[M+Na]+	214365	275596	218529
M774T246	773.509	245.742	Oligomycin a		C11311					28424.2	25631.6	28085.9
M787T249	787.5	248.867	Oligomycin b		C11312					31406.9	31454.6	27890.6
M290T382_2	290.132	382.326	Ophthalmate	HMDB0005765	C21016	Organic acids and derivatives	Carboxylic acids and derivatives	Amino acids, peptides, and analogues		296850	306650	315188
M449T338	449.123	337.972	Orientin		C10114	Phenylpropanoids and polyketides	Flavonoids	Flavonoid glycosides	[M+3Na-2H]+	20495.4	9854.99	14141.4
M270T143	270.183	142.851	Orphenadrine	HMDB0015304	C07935	Benzenoids	Benzene and substituted derivatives	Diphenylmethanes		143647	173989	160790
M280T160	280.152	160.02	Oxamniquine	HMDB0015228	C07341					48730.3	51349.8	42568.9
M336T225	336.251	225.346	Oxethazaine		C12552	Benzenoids	Benzene and substituted derivatives	Phenethylamines	[M+CH3CN+Na]+	181352	185331	181800
M266T128	266.188	127.668	Oxprenolol	HMDB0015520						84864	87618.3	73059
M146T250	146.058	249.756	Oxyquinoline						[M+3Na-2H]+	55284.4	42025.5	48136.9
M327T387_1	327.152	387.252	Paclitaxel	HMDB0015360	C07394	Lipids and lipid-like molecules	Prenol lipids	Diterpenoids		68093.2	46859.1	119921
M300T37	300.286	36.566	Palmitoyl ethanolamide	HMDB0002100	C16512	Organic acids and derivatives	Carboximidic acids and derivatives	Carboximidic acids	[M+H]+	118471	101209	103797
M330T47	330.299	46.516	Palmitoylserinol	HMDB0013654		Lipids and lipid-like molecules	Fatty Acyls	Fatty amides		387907	402894	390953
M757T140	756.552	139.521	PC(16:0/16:0)	HMDB0000564/HMDB0007878/HMDB0007879/HMDB0007880/HMDB0007882/HMDB0007884/HMDB0007886/HMDB0007887/HMDB0007897/HMDB0007898/HMDB0007911/HMDB0007912/HMDB0007913/HMDB0007914/HMDB0007936/HMDB0007937/HMDB0007938/HMDB0007939/HMDB0007940/HMDB0007958/HMDB0007959/HMDB0007960/HMDB0007961/HMDB0007964/HMDB0007966/HMDB0007967/HMDB0007981/HMDB0007982/HMDB0007983/HMDB0007984/HMDB0007985/HMDB0008002/HMDB0008003/HMD…	C00157	Lipids and lipid-like molecules	Glycerophospholipids	Glycerophosphocholines	[M+H]+	103888	85723.1	95173
M142T201	142.121	200.685	Pelletierine							110812	105598	105028
M292T66	292.225	65.996	Penbutolol		C07416				[M+CH3COO+2H]+	462886	431218	422685
M236T114	236.137	114.206	Pentylone			Benzenoids	Benzene and substituted derivatives	Butyrophenones	[M+CH3CN+Na]+	225047	256637	109558
M462T33	462.37	33.236	Perifosine			Organic acids and derivatives	Organic phosphoric acids and derivatives	Phosphate esters		1.03831e+06	1.23748e+06	1.12515e+06
M404T396	404.152	396.495	Perphenazine	HMDB0014988	C07427	Organoheterocyclic compounds	Benzothiazines	Phenothiazines		17758.1	40702.7	19569.7
M205T466	205.116	465.761	Phe-Asp-Lys			Organic acids and derivatives	Carboxylic acids and derivatives	Amino acids, peptides, and analogues		112634	78620.7	78369.8
M223T147	223.121	147.47	Phe-gly		C18481	Organic acids and derivatives	Carboxylic acids and derivatives	Amino acids, peptides, and analogues		35243.4	40992.6	49232.4
M279T171	279.168	171.369	Phe-ile			Organic acids and derivatives	Carboxylic acids and derivatives	Amino acids, peptides, and analogues	[M+3Na-2H]+	50764.3	63379.2	55420
M297T323	297.141	323.195	Phe-met			Organic acids and derivatives	Carboxylic acids and derivatives	Amino acids, peptides, and analogues	[M+CH3CN+Na]+	66423.8	133989	61477.9
M263T229_2	263.136	229.158	Phe-pro	HMDB0011177		Organic acids and derivatives	Carboxylic acids and derivatives	Amino acids, peptides, and analogues	[M+K]+	185504	188820	205801
M241T363	241.152	362.907	Pheniramine	HMDB0015557		Organoheterocyclic compounds	Pyridines and derivatives	Pheniramines	[M+H]+	1.90847e+06	2.42453e+06	1.88225e+06
M103T248	103.052	248.402	Phenylacetaldehyde	HMDB0006236	C00601	Benzenoids	Benzene and substituted derivatives	Phenylacetaldehydes	[M+H]+	392049	381034	391216
M150T231	150.089	231.168	Phenylephrine	HMDB0002182	C07441	Benzenoids	Phenols	1-hydroxy-4-unsubstituted benzenoids		381016	394390	406054
M105T162	105.068	162.04	Phenylethylamine	HMDB0012275	C05332	Benzenoids	Benzene and substituted derivatives	Phenethylamines	[M+H]+	307961	316072	301279
M435T198	435.33	197.959	Philanthotoxin 74			Organic acids and derivatives	Carboxylic acids and derivatives	Amino acids, peptides, and analogues	[M+Na]+	301877	320382	316240
M437T337	437.124	337.321	Phlorizin	HMDB0036634	C01604	Phenylpropanoids and polyketides	Flavonoids	Flavonoid glycosides	[M+CH3CN+Na]+	70775.6	71498.7	94741.1
M184T464	184.071	464.461	Phosphocholine	HMDB0001565	C00588	Organic nitrogen compounds	Organonitrogen compounds	Quaternary ammonium salts	[M+K]+	48851.7	53268.7	47578.7
M318T143	318.3	142.852	Phytosphingosine	HMDB0004610	C12144	Organic nitrogen compounds	Organonitrogen compounds	Amines		2.98894e+07	3.40767e+07	3.17527e+07
M398T107	398.287	106.53	Piericidin a			Lipids and lipid-like molecules	Prenol lipids	Sesquiterpenoids		163787	160346	148130
M287T389	287.12	388.869	Pifithrin-.alpha.			Organic oxygen compounds	Organooxygen compounds	Carbonyl compounds		145609	171223	119421
M376T358	376.245	358.441	Pipamperone			Organic oxygen compounds	Organooxygen compounds	Carbonyl compounds	[M+Na]+	38100.1	41219.4	45164.7
M187T328	187.105	327.502	Pirenperone			Organic oxygen compounds	Organooxygen compounds	Carbonyl compounds		143550	160131	154304
M204T199	204.099	199.299	Pregabalin	HMDB0014375		Organic acids and derivatives	Carboxylic acids and derivatives	Amino acids, peptides, and analogues		29034.9	35877.4	33706.8
M187T98	187.106	97.83	Pro-Ala			Organic acids and derivatives	Carboxylic acids and derivatives	Amino acids, peptides, and analogues	[M+H-H20]+	348931	322582	284835
M230T285	230.118	285.405	Pro-Asn							15295.2	14507.6	36686.9
M231T328	231.097	327.847	Pro-Asp							63982	17093.2	12283.9
M244T367	244.127	366.956	Pro-gln			Organic acids and derivatives	Carboxylic acids and derivatives	Amino acids, peptides, and analogues	[M+CH3CN+Na]+	100325	60458.7	99104.2
M245T405	245.11	405.108	Pro-Glu			Organic acids and derivatives	Carboxylic acids and derivatives	Amino acids, peptides, and analogues		40880.4	50570.6	53944.3
M401T450	401.199	449.744	Pro-Glu-Arg			Organic acids and derivatives	Carboxylic acids and derivatives	Amino acids, peptides, and analogues	[M+H-H20]+	45648.8	43055.5	47495.4
M205T357	205.116	357.12	Pro-His-Arg			Organic acids and derivatives	Carboxylic acids and derivatives	Amino acids, peptides, and analogues	[M+NH4]+	181521	203247	200858
M229T386	229.127	386.253	Pro-hyp	HMDB0006695		Organic acids and derivatives	Carboxylic acids and derivatives	Amino acids, peptides, and analogues	[M+H]+	215034	235407	226986
M229T357	229.153	357.477	Pro-leu			Organic acids and derivatives	Carboxylic acids and derivatives	Amino acids, peptides, and analogues		4.51379e+06	4.70448e+06	4.83443e+06
M202T125	202.105	125.019	Pro-Met-Arg			Organic acids and derivatives	Carboxylic acids and derivatives	Amino acids, peptides, and analogues	[M+NH4]+	424018	428840	431546
M188T285	188.126	285.405	Pro-Met-Lys			Organic acids and derivatives	Carboxylic acids and derivatives	Amino acids, peptides, and analogues	[M+H-2H2O]+	18212.9	18498.1	15451.8
M213T410	213.121	409.981	Pro-pro			Organic acids and derivatives	Carboxylic acids and derivatives	Amino acids, peptides, and analogues	[M+H]+	522678	395468	636699
M202T64	202.096	64.3785	Pro-Ser						[M+CH3CN+Na]+	27701.7	64681.3	20524
M217T358	217.127	358.46	Pro-Thr	HMDB0004620		Organic acids and derivatives	Carboxylic acids and derivatives	Amino acids, peptides, and analogues		215400	187978	178496
M215T283	215.136	282.755	Pro-val			Organic acids and derivatives	Carboxylic acids and derivatives	Amino acids, peptides, and analogues		105958	104367	109459
M218T131	218.188	130.968	Prolintane						[M+H]+	99435	85418	95697.1
M285T179	285.157	178.679	Promazine	HMDB0014564	C07379	Organoheterocyclic compounds	Benzothiazines	Phenothiazines		192139	180806	178920
M368T402_2	368.202	401.779	Propargite		C18602	Benzenoids	Benzene and substituted derivatives	Phenylpropanes	[M+Na]+	36955.5	44181.1	35863.7
M392T144	392.323	144.171	Prostaglandin f2.alpha. diethylamide			Lipids and lipid-like molecules	Fatty Acyls	Eicosanoids	[M+Na]+	119491	133888	144397
M274T50	274.141	50.485	Prosulfocarb		C18760					119071	40435.1	165341
M563T178	563.261	178.07	Protoporphyrin ix	HMDB0000241	C02191					11664.7	10808.7	12293
M337T352	337.108	352.45	Psoralidin	HMDB0034050	C10523	Phenylpropanoids and polyketides	Isoflavonoids	Coumestans	[M+Na]+	842730	852620	904708
M487T125	487.366	125.019	Pygenic acid c			Lipids and lipid-like molecules	Prenol lipids	Triterpenoids		46174.5	57314.4	28918
M387T458	387.136	457.905	Pyridaben		C18614	Benzenoids	Benzene and substituted derivatives	Phenylpropanes		75735.5	78750.9	73598.6
M277T208	277.116	207.859	Pyroglu-phe			Organic acids and derivatives	Carboxylic acids and derivatives	Amino acids, peptides, and analogues		182109	182675	190940
M227T285	227.1	285.405	Pyroglu-pro			Organic acids and derivatives	Carboxylic acids and derivatives	Amino acids, peptides, and analogues		266673	252139	261421
M293T102	293.121	101.84	Pyroglu-tyr			Organic acids and derivatives	Carboxylic acids and derivatives	Amino acids, peptides, and analogues	[M+H]+	624969	636124	482523
M258T272	258.071	271.594	Rabeprazole sulfone			Organoheterocyclic compounds	Benzimidazoles	Sulfinylbenzimidazoles	[M+3Na-2H]+	10421.4	23700.6	15031.9
M486T488	486.214	488.483	Rac-n-allyloxycarbonyl-cis-moxifloxacin acyl-.beta.-d-glucuronide allyl ester			Organic oxygen compounds	Organooxygen compounds	Carbohydrates and carbohydrate conjugates		45705.5	46329.4	45750.6
M245T230	245.111	229.607	Ribavirin	HMDB0014949					[M+H-H20]+	75130.8	59091.5	60255.7
M377T285	377.168	284.725	Riboflavin	HMDB0000244	C00255	Organoheterocyclic compounds	Pteridines and derivatives	Alloxazines and isoalloxazines	[M+H]+	29335.4	35774.8	32490.2
M220T223	220.131	223.252	Ritalinic acid	HMDB0042008		Organic nitrogen compounds	Organonitrogen compounds	Amines	[M+H]+	50502.2	45976.2	36762.1
M417T452	417.147	451.996	Rotenone	HMDB0034436	C07593	Phenylpropanoids and polyketides	Isoflavonoids	Rotenoids	[M+Na]+	65702.4	65023	69140.7
M357T400	357.162	399.731	Rutamarin	HMDB0030666	C09308	Phenylpropanoids and polyketides	Coumarins and derivatives	Furanocoumarins		50221.4	55918.7	58337.3
M206T216	206.115	216.024	S-methyl-l-thiocitrulline			Organic acids and derivatives	Carboxylic acids and derivatives	Amino acids, peptides, and analogues	[M+H]+	203321	242529	208800
M240T328	240.105	328.139	Securinine						[M+NH4]+	29980.6	25952.9	30839.1
M358T282	358.157	281.671	Senecionine		C06176					48755.6	47951	49843.3
M193T59	193.095	59.346	Ser-Ser			Organic acids and derivatives	Carboxylic acids and derivatives	Amino acids, peptides, and analogues		318099	365111	362683
M207T251	207.111	250.749	Ser-Thr			Organic acids and derivatives	Carboxylic acids and derivatives	Amino acids, peptides, and analogues		59062.7	57086.3	60138.4
M376T228	376.157	228.103	Simmondsin			Organic oxygen compounds	Organooxygen compounds	Carbohydrates and carbohydrate conjugates	[M+K]+	75003.4	71197.6	89977
M364T291	364.158	291.334	Sinefungin							21716.6	17828.3	20274
M380T154	380.314	154.097	Solanidine	HMDB0003236	C06543	Lipids and lipid-like molecules	Steroids and steroid derivatives	Steroidal alkaloids		89091.4	93642.4	95213.8
M396T158	396.309	158.077	Solasodine	HMDB0035282	C10822	Lipids and lipid-like molecules	Steroids and steroid derivatives	Steroidal alkaloids		462438	446895	470360
M944T275	943.522	274.603	Soyasaponin bb		C08983	Lipids and lipid-like molecules	Prenol lipids	Terpene glycosides		25823.2	35766	27674.6
M333T432	333.162	432.014	Spectinomycin	HMDB0015055	C02078				[M+CH3CN+H]+	195200	163762	331322
M302T59	302.303	59.045	Sphinganine	HMDB0000269	C00836	Organic nitrogen compounds	Organonitrogen compounds	Amines		109233	68374.1	101297
M374T115	374.209	115.169	Spirotetramat		C18807	Benzenoids	Benzene and substituted derivatives	Xylenes		137256	176039	169669
M144T265	144.1	264.936	Stachydrine	HMDB0004827	C10172	Organic acids and derivatives	Carboxylic acids and derivatives	Amino acids, peptides, and analogues		5.01624e+06	5.27824e+06	5.23203e+06
M277T53	277.214	53.135	Stearidonic acid	HMDB0006547	C16300	Lipids and lipid-like molecules	Fatty Acyls	Lineolic acids and derivatives	[M+H-H20]+	2.39669e+06	2.47842e+06	2.56126e+06
M411T33	411.359	32.567	Stigmasta-4,22-dien-3-one			Lipids and lipid-like molecules	Steroids and steroid derivatives	Stigmastanes and derivatives		988515	1.06031e+06	1.06414e+06
M439T287	439.188	286.591	Suxibuzone	HMDB0042019		Lipids and lipid-like molecules	Fatty Acyls	Fatty acid esters	[M+H]+	11301.9	15281.4	9157.07
M156T147	156.1	146.812	Swainsonine		C10173					162971	158204	162249
M422T90_2	422.288	89.935	Talatisamine			Lipids and lipid-like molecules	Prenol lipids	Diterpenoids		4.1298e+06	4.45056e+06	4.31371e+06
M300T155	300.12	155.44	Taxol f			Lipids and lipid-like molecules	Prenol lipids	Diterpenoids		49905.1	40796.3	40280.2
M454T106	454.314	106.478	Terfenadine							42604.6	10849.8	25315.3
M314T155	314.169	155.083	Tetramethrin		C18373	Organoheterocyclic compounds	Isoindoles and derivatives	Isoindolines	[M+CH3COO+2H]+	49681.2	75111.6	55058.5
M439T411	439.169	411.027	Thaxtomin a			Organic acids and derivatives	Carboxylic acids and derivatives	Amino acids, peptides, and analogues	[M+NH4]+	13636.5	15445.8	13246.1
M219T334	219.074	333.714	Theanine							4611.88	21282.6	3938.39
M202T47	202.041	47.186	Thiabendazole	HMDB0014868	C07131				[M+K]+	733162	595569	772647
M265T351	265.089	351.13	Thiamine	HMDB0000235	C00378	Organoheterocyclic compounds	Diazines	Pyrimidines and pyrimidine derivatives	[M+H-H20]+	118575	124257	125888
M759T37	758.567	36.5445	Thioetheramide-PC							171276	199999	111620
M233T244	233.147	244.416	Thr-Leu			Organic acids and derivatives	Carboxylic acids and derivatives	Amino acids, peptides, and analogues		53101	47870.8	55003.3
M267T369	267.132	369.099	Thr-Phe			Organic acids and derivatives	Carboxylic acids and derivatives	Amino acids, peptides, and analogues		215119	229374	217331
M189T339	189.121	338.621	Thr-Thr-Arg			Organic acids and derivatives	Carboxylic acids and derivatives	Amino acids, peptides, and analogues	[M+Na]+	93180.5	72719.8	68396.6
M385T394	385.168	393.995	Thyrotropin-releasing hormone	HMDB0060080	C03958	Organic acids and derivatives	Carboxylic acids and derivatives	Amino acids, peptides, and analogues	[M+2Na-H]+	104252	101441	101788
M145T394	145.047	393.898	Trans-2-butene-1,4-dicarboxylic acid	HMDB0000393		Lipids and lipid-like molecules	Fatty Acyls	Fatty acids and conjugates	[M+H-H20]+	222928	230195	244565
M220T195	220.131	195.29	Trans-zeatin	HMDB0012204	C00371	Organoheterocyclic compounds	Imidazopyrimidines	Purines and purine derivatives	[M+H]+	180594	181407	187845
M211T82	211.13	81.991	Traumatic Acid	HMDB0000933	C16308	Lipids and lipid-like molecules	Fatty Acyls	Fatty acids and conjugates	[M+H-H20]+	193466	189781	189536
M372T431	372.137	431.047	Trazodona	HMDB0014794	C07156	Organoheterocyclic compounds	Diazinanes	Piperazines	[M+H]+	61448	57473.2	65517.1
M172T104	172.095	103.723	Triethanolamine	HMDB0032538	C06771	Organic nitrogen compounds	Organonitrogen compounds	Amines	[M+H]+	273607	150391	242431
M183T402	183.084	402.385	Triethyl phosphate			Organic acids and derivatives	Organic phosphoric acids and derivatives	Phosphate esters		390762	410886	405705
M206T110	206.101	109.829	Trifloxystrobin		C18562	Benzenoids	Benzene and substituted derivatives	Trifluoromethylbenzenes		844414	847443	855540
M138T280	138.053	280.351	Trigonelline	HMDB0000875	C01004	Alkaloids and derivatives			[M+Na]+	1.20819e+06	1.30446e+06	1.27968e+06
M312T165	312.192	164.747	Trilostane		C12580	Lipids and lipid-like molecules	Steroids and steroid derivatives	Estrane steroids		39515.4	29813.1	45803.6
M361T434_2	361.157	434.176	Triptolide		C09204				[M+K]+	120135	102812	117307
M271T385	271.126	384.975	Triptophenolide			Lipids and lipid-like molecules	Steroids and steroid derivatives	Oxosteroids		149467	142815	279284
M448T25	448.244	25.174	Trp-Ser-Arg			Organic acids and derivatives	Carboxylic acids and derivatives	Amino acids, peptides, and analogues		13466.8	16940.6	12779.1
M270T247	270.141	246.739	Tyr-Ala						[M+Na]+	31490	47919	31153.9
M314T136	314.135	135.889	Tyr-Asp						[M+Na]+	20734.6	27376.1	20079.1
M227T35	227.126	35.307	Tyr-Asp-Arg			Organic acids and derivatives	Carboxylic acids and derivatives	Amino acids, peptides, and analogues	[M+K]+	61200.2	96532.9	172238
M199T286	199.105	285.533	Tyr-Ser-Lys			Organic acids and derivatives	Carboxylic acids and derivatives	Amino acids, peptides, and analogues		85322.2	93243.1	91027.2
M369T350	369.173	349.81	Uncarine c		C17595					19676.7	14594.1	19829.7
M181T201	181.131	200.619	Undecanedioic acid	HMDB0000888		Lipids and lipid-like molecules	Fatty Acyls	Fatty acids and conjugates		210394	220678	213891
M422T428	422.032	427.893	Uridine 5'-diphosphate (UDP)	HMDB0000295	C00015	Nucleosides, nucleotides, and analogues	Pyrimidine nucleotides	Pyrimidine ribonucleotides	[M+NH4]+	11805.2	11433.8	12103.1
M375T103	375.271	103.16	Ursodeoxycholic acid	HMDB0000946	C07880	Lipids and lipid-like molecules	Steroids and steroid derivatives	Bile acids, alcohols and derivatives	[M+3Na-2H]+	59990.6	92658.5	76101.5
M233T388	233.111	387.55	Val-Asp						[M+H]+	206576	214579	213186
M231T195	231.168	194.629	Val-Ile			Organic acids and derivatives	Carboxylic acids and derivatives	Amino acids, peptides, and analogues	[M+H]+	124844	124877	122481
M215T252	215.137	252.186	Val-Pro			Organic acids and derivatives	Carboxylic acids and derivatives	Amino acids, peptides, and analogues		58393.8	48473	62971.9
M217T244_2	217.151	244.326	Val-Val						[M+H]+	87159.2	11142.7	11095.1
M520T410	520.199	410.448	Validamycin a		C12112	Organic oxygen compounds	Organooxygen compounds	Carbohydrates and carbohydrate conjugates		41946	44486.3	29410.9
M343T431	343.146	431.173	Valproic acid .beta.-d-glucuronide	HMDB0000901		Organic oxygen compounds	Organooxygen compounds	Carbohydrates and carbohydrate conjugates	[M+Na]+	81367.2	61682.9	69228.7
M153T229	153.1	229.366	Xanthine	HMDB0000292	C00385	Organoheterocyclic compounds	Imidazopyrimidines	Purines and purine derivatives		226211	212642	224397
M319T232	319.165	231.626	Zearalenone	HMDB0031752	C09981	Phenylpropanoids and polyketides	Macrolides and analogues	Zearalenones		60025.8	56248.4	66182.6
M305T411	305.167	411.027	Zeranol		C14752					58342.8	60288	59186
M235T140	235.116	140.181	Zolpidem	HMDB0005023	C07219	Organoheterocyclic compounds	Azoles	Imidazoles		546328	511378	492168
M104T257_2	104.106	256.502								2.15378e+07	2.45431e+07	2.13129e+07
M318T101	318.299	101.043								3.94214e+07	2.26668e+07	3.92645e+07
M226T362	226.106	362.441								1.13409e+07	1.10546e+07	1.10793e+07
M235T264	235.164	263.676								9.09074e+06	9.23713e+06	9.35011e+06
M319T143	319.302	142.851								5.23038e+06	5.24282e+06	6.0292e+06
M226T371	226.068	371.408								32091.9	5.26604e+06	35223.2
M266T404	266.122	404.348								1.01249e+07	1.05239e+07	1.04979e+07
M297T33	297.241	32.567								2.3724e+06	2.28947e+06	2.46042e+06
M258T368_1	258.058	367.692								2119.98	1.04912e+06	3885.4
M444T32	444.343	31.928								1.67097e+06	1.71005e+06	1.8901e+06
M390T173	390.32	172.699								4.72956e+06	4.71471e+06	4.73038e+06
M182T371_2	182.08	371.099								2.69535e+06	2.82467e+06	2.85965e+06
M196T375	196.095	375.039								3.11295e+06	3.43973e+06	3.16952e+06
M235T307	234.916	307.099								7.37937e+06	7.51305e+06	7.36601e+06
M333T308_1	332.893	307.674								6.3225e+06	6.45935e+06	6.27908e+06
M488T36	488.356	35.988								849177	906722	935427
M729T116	728.565	116.342								6.31135e+06	6.93319e+06	6.95886e+06
M221T261	221.184	261.325								3.01076e+06	2.98443e+06	3.052e+06
M413T33	413.374	32.567								1.55804e+06	1.74295e+06	1.69764e+06
M564T34_1	563.548	33.873								681705	738309	794272
M563T35	563.457	34.55								43483.1	881854	54604.1
M702T393	702.264	393.31								3.00797e+06	3.01306e+06	3.10902e+06
M366T108	366.298	107.722								1.75197e+06	1.75679e+06	1.81907e+06
M259T376	259.112	375.68								2.74765e+06	2.88559e+06	2.90055e+06
M407T33	407.292	32.567								1.12956e+06	1.01824e+06	986060
M409T157	409.304	156.771								1.11633e+06	1.09041e+06	1.16103e+06
M532T37	532.38	37.236								867332	869809	918485
M576T37	576.407	36.657								1.20306e+06	1.25838e+06	1.28734e+06
M310T411	310.111	411.027								2.37388e+06	2.43e+06	2.33025e+06
M409T33_1	409.307	32.567								1.08992e+06	966582	1.03084e+06
M295T37	295.225	37.265								1.61886e+06	1.80167e+06	1.7543e+06
M258T400	258.107	400.388								1.61533e+06	1.53844e+06	1.65684e+06
M468T33	468.401	33.236								940773	961589	992129
M627T308	626.823	307.674								2.84778e+06	2.86806e+06	2.81199e+06
M445T32	445.346	32.235								554151	569677	576883
M450T34	450.369	33.927								643748	803350	770557
M620T37	620.433	36.566								789638	804368	794675
M480T31	480.402	30.847								648831	547720	619756
M202T496_3	202.13	496.143								2.60348e+06	2.60059e+06	2.71262e+06
M465T36	465.352	36.2195								144495	960397	142265
M465T33	465.389	33.288								663889	827182	764992
M295T36	295.189	35.5495								68240	1.27261e+06	22325.3
M393T34	393.283	33.932								1.12772e+06	42080.9	56310.8
M244T234	244.091	234.056								1.85756e+06	1.9537e+06	1.83906e+06
M277T48	277.178	47.88								35743.7	50725.1	1.72179e+06
M244T225	244.127	225.252								768983	51785.5	65273.6
M274T356	274.091	356.461								2.93073e+06	2.90655e+06	2.95797e+06
M319T101	319.302	101.204								7.29979e+06	7.60174e+06	7.34116e+06
M488T44	488.395	44.2095								16386.1	18869.5	521635
M269T167	269.106	166.729								3.16925e+06	3.21399e+06	3.21754e+06
M708T48	708.486	47.835								901874	819406	835216
M353T57	353.229	57.085								1.6518e+06	1.60521e+06	1.69874e+06
M445T49	445.293	48.88								74051.8	73139.4	1.15323e+06
M314T33	314.266	32.567								485895	452600	539979
M529T308	528.846	307.674								2.54619e+06	2.59556e+06	2.59759e+06
M664T46	664.46	46.215								933823	988964	962587
M261T264	261.179	264.474								2.09887e+06	2.17732e+06	2.18332e+06
M221T293	221.041	293.38								2.43586e+06	2.5062e+06	2.45225e+06
M633T31	632.521	31.236								617029	659180	649734
M244T249	244.093	249.073								1.76413e+06	1.65551e+06	1.69067e+06
M137T308	136.938	307.703								3.86557e+06	3.87996e+06	3.82861e+06
M460T143	460.371	142.851								978817	1.00428e+06	1.18006e+06
M580T37	580.45	36.6005								116685	80524.9	1.18401e+06
M581T37_1	580.526	36.566								1.07897e+06	1.02913e+06	1.19392e+06
M515T376	515.209	375.676								1.07949e+06	1.11554e+06	1.07498e+06
M711T115	710.554	115.213								2.59958e+06	2.96264e+06	3.47915e+06
M397T51	397.292	50.885								676171	586800	613973
M283T35	283.28	34.556								626833	660715	579763
M204T252	204.085	251.722								1.63344e+06	1.47397e+06	1.6655e+06
M275T334	275.072	334.061								1.54161e+06	1.54965e+06	1.48658e+06
M463T33	463.373	32.598								599628	657491	602014
M162T368	162.11	368.451								1.20315e+06	1.31253e+06	1.22948e+06
M355T56	355.245	56.332								1.14568e+06	1.09067e+06	1.16883e+06
M280T35	280.261	34.556								583834	593734	618655
M277T37	277.214	37.236								1.08691e+06	1.04475e+06	1.09556e+06
M361T394	361.151	393.898								1.86325e+06	1.80411e+06	1.93537e+06
M453T375	453.196	375.039								618112	743547	748903
M309T389	309.127	388.869								1.10284e+06	1.12338e+06	1.05448e+06
M352T263	352.242	263.215								1.10656e+06	1.09896e+06	1.15057e+06
M441T59	441.199	58.676								1.31842e+06	1.34292e+06	1.5757e+06
M427T33	427.318	33.288								671674	643898	666898
M298T33	298.244	32.567								443066	448783	539153
M490T392	490.173	392.069								846453	882796	891406
M708T36_2	708.487	35.988								539152	523872	533378
M399T33	399.359	32.567								659434	667806	598827
M315T378	315.126	377.629								1.83304e+06	2.27942e+06	1.88563e+06
M274T318	274.103	318.363								953623	883334	952490
M332T378	332.153	377.629								1.80476e+06	1.81262e+06	1.78591e+06
M730T116	729.568	116.342								2.94209e+06	2.92555e+06	2.82684e+06
M277T34	277.177	34.2195								35679.1	852611	48313.8
M288T379	288.099	378.93								808832	795450	754822
M797T50	796.539	49.825								478583	459390	499393
M321T49	321.24	49.166								904235	478134	886192
M506T35	506.346	34.8845								67916.2	440225	67488.4
M506T30	506.417	30.448								347485	334861	349573
M366T125	366.335	125.019								1.08982e+06	1.06932e+06	1.07491e+06
M565T34	564.55	33.873								267887	258606	292408
M309T106_2	309.223	105.87								1.0296e+06	1.01075e+06	1.05226e+06
M391T173	391.322	172.74								1.08179e+06	1.0637e+06	1.00628e+06
M411T34	411.322	33.958								820370	695967	696846
M480T159	480.35	158.767								1247642	1.27393e+06	1.3128e+06
M425T39	425.252	38.9155								42953.9	60990.1	643592
M425T34	425.302	33.873								615269	656280	694329
M489T36	489.359	35.873								396580	340228	369533
M414T33_2	414.378	32.567								546145	600941	550723
M663T32_2	663.451	31.896								307295	390174	329727
M446T32	446.359	31.903								301653	241665	242343
M292T411	292.1	410.934								1.1194e+06	1.13822e+06	1.10161e+06
M163T343	163.114	342.561								1.36201e+06	1.33362e+06	1.29094e+06
M297T353	297.142	353.397								722415	745789	806226
M629T308	628.82	307.674								1.44584e+06	1.40599e+06	1.38763e+06
M206T296	205.96	295.744								682003	697045	722731
M469T263	469.319	263.046								679603	664655	657877
M313T74	313.235	74.111								1.34743e+06	2.24142e+06	1.34441e+06
M269T176	269.148	175.72								859043	27513.6	25092.6
M316T58	316.319	57.642								1.02897e+06	1.0121e+06	1.06938e+06
M335T308	334.89	307.674								1.6616e+06	1.68185e+06	1.69708e+06
M391T33	391.296	32.567								507380	509504	489828
M415T44	415.268	43.55								45704.7	42551.5	1.03093e+06
M316T140	316.282	140.198								982858	1.03931e+06	1.192e+06
M595T48	594.506	47.987								524769	902488	536796
M119T263	119.088	263.215								1.43847e+06	1.49578e+06	1.49748e+06
M227T362	227.109	362.45								1.20448e+06	1.19421e+06	1.23234e+06
M412T33_2	412.361	32.567								401021	353380	370692
M562T34_1	561.532	33.896								230159	221764	210266
M466T34_2	466.387	34.2505								710171	858945	591403
M229T290	229.153	290.025								595935	597445	591933
M226T384	226.104	383.646								895665	1.00674e+06	922685
M445T36	445.328	35.988								419636	644222	251146
M105T257	105.109	256.915								947267	1.03166e+06	949044
M328T286	328.137	286.34								828363	961436	769639
M415T36	415.209	36.2715								269296	402572	276562
M422T38	422.286	37.863								480480	447069	519482
M236T264	236.166	263.676								908960	951164	974058
M446T35	446.338	35.203								444720	356316	424548
M387T37	387.177	37.236								515448	524565	541862
M407T159	407.288	158.731								437858	443206	435383
M451T33	451.373	33.288								364827	352932	328166
M310T33	310.308	33.2295								308423	338650	301363
M225T450	225.122	450.399								2.58279e+06	2.64045e+06	1.59051e+06
M577T37_1	577.41	37.203								427054	457387	471831
M259T401	259.126	401.075								527973	620308	582153
M377T35_2	377.316	34.628								757507	740807	760075
M293T310	293.061	309.554								1.28854e+06	1.28423e+06	1.3117e+06
M391T31	391.354	31.241								8730.95	10546.8	300728
M579T36	578.511	36.2605								784690	956796	721667
M665T36	665.464	35.886								309478	284361	289018
M207T257	207.205	256.502								627865	725790	595862
M729T40	728.564	39.896								1.28373e+06	1.14012e+06	1.27734e+06
M394T33	394.317	32.567								344760	367866	383472
M307T382	307.076	382.25								488916	494874	529989
M408T33	408.295	32.563								425120	329204	371184
M384T402	384.111	402.429								563068	607646	579296
M297T98	297.241	98.49								1.09631e+06	1.03818e+06	1.82413e+06
M237T307	236.913	307.099								1.47593e+06	1.45533e+06	1.44321e+06
M427T32_1	427.281	31.9155								74085.7	50473.4	364485
M320T144	320.304	143.511								572997	637439	642076
M284T33	284.292	33.288								270080	303879	280818
M153T372	153.054	371.743								5145.98	410934	4190.98
M167T105	167.079	104.516								198516	1.2172e+06	1.27161e+06
M709T48	709.49	47.835								318525	345585	370529
M531T308	530.843	307.674								1.10622e+06	1.08283e+06	1.09499e+06
M227T348	227.137	348.462								828780	783747	785222
M122T59	122.058	58.676								948781	995054	1.0522e+06
M352T100	352.282	100.48								861669	810863	798460
M247T262	247.199	261.552								903371	969896	911708
M313T36	313.068	35.873								240578	236888	85099.5
M377T35_1	377.284	34.885								44951.5	635771	15974.5
M621T37	621.436	36.657								310851	562178	299880
M452T32	452.373	31.903								293366	325336	306412
M280T326	280.137	326.171								830929	865784	871762
M192T172	192.1	172.029								373224	363959	350863
M168T329_2	168.064	328.811								452911	440623	473332
M582T37_1	581.529	36.566								406906	513106	369371
M140T278	140.068	277.584								834896	908436	964964
M566T34	565.561	33.873								144300	179412	175757
M533T37	533.386	37.203								346958	277290	327384
M634T35_2	634.466	35.262								330584	49867	25446.2
M729T62	728.564	61.915								2.18729e+06	1.7344e+06	3.52145e+06
M634T31	633.524	31.236								282714	274975	326068
M481T31	481.404	31.236								171484	226821	228071
M469T33_2	469.405	33.236								293631	333512	335299
M666T32	665.546	31.5695								47158.4	171978	27966.3
M754T49	753.516	48.8795								298636	284210	320981
M438T70	438.232	69.844								1.20881e+06	1.2764e+06	1.11677e+06
M802T30	801.55	30.446								168595	189795	190277
M167T46	167.079	45.967								1.84406e+06	1.84061e+06	2.02076e+06
M233T447	233.04	447.357								715786	686118	683734
M841T51	840.563	51.145								304285	317073	335847
M533T51	533.346	50.5545								23464.3	32472.2	380136
M422T32	422.322	31.5695								45980.7	310743	46001.2
M575T34	574.515	33.896								228524	334825	245301
M230T357	230.156	357.12								506178	526214	543287
M361T402	361.191	402.407								6744.08	17577.8	267760
M482T32	482.416	31.903								224886	244327	231534
M400T35_1	400.302	34.556								238587	240636	276738
M447T35_2	447.382	34.6015								195379	72493.5	69844.4
M267T291	267.109	291.334								437291	416870	439523
M432T51	432.329	51.083								364789	385452	361434
M680T32	680.476	31.896								291498	249901	281198
M267T404	267.125	404.348								1.02582e+06	1.07166e+06	1.07078e+06
M476T397	476.157	397.129								335677	384675	346865
M587T32_1	586.515	31.903								290134	304566	298858
M395T33_1	395.327	33.236								483300	467031	484847
M431T308	430.868	307.674								1.09029e+06	1.09656e+06	1.10596e+06
M167T93	167.116	92.704								620883	11035.8	34290.3
M320T156	320.256	156.421								654253	56431.1	50915.7
M367T108	367.301	107.722								434133	414354	449051
M288T44	288.287	43.836								661137	643388	654300
M385T158	385.304	158.077								366829	392227	381091
M353T49	353.266	49.166								308861	738714	296782
M296T53_2	296.228	53.135								1.23775e+06	703964	791904
M355T72	355.245	72.065								1.30205e+06	1.28647e+06	1.24695e+06
M488T233	488.178	233.177								288912	298714	326526
M330T74	330.261	74.111								969866	820171	859506
M489T32	489.391	31.903								257029	194847	217052
M394T143	394.339	142.845								541862	389416	955843
M184T117	184.106	116.533								1.52226e+06	1.59624e+06	1.63313e+06
M712T115	711.557	115.213								1.3654e+06	1.42861e+06	1.34259e+06
M703T393	703.265	393.31								693579	717460	716611
M267T289	267.072	289.089								453814	10121.4	15030.1
M330T70	330.298	70.439								204227	152277	984971
M153T353	153.073	353.461								1.34502e+06	1.37054e+06	1.35059e+06
M355T37_1	355.245	37.236								497843	459655	484218
M665T47	665.462	46.516								361149	371179	366701
M622T189	622.377	189.325								418084	499062	428026
M413T51	413.287	51.347								368921	1.04536e+06	1.05906e+06
M423T90	423.29	89.923								1.18516e+06	1.06577e+06	1.06034e+06
M198T346	198.121	345.82								628742	591923	594474
M296T49	296.189	48.921								649394	31723.9	41194.2
M266T446	266.122	446.085								330820	514278	558073
M364T110	364.281	109.702								588434	504574	525878
M675T37	674.502	36.533								204244	171760	205525
M675T34	674.557	33.9255								63515.5	50492	242083
M592T33_1	591.579	33.236								145856	148937	154149
M432T37_2	432.329	36.93								324558	324792	329838
M584T32	584.5	31.903								221269	258715	230468
M798T50	797.542	49.825								224214	212915	250917
M318T398	318.126	397.752								325448	379474	362336
M1044T393	1044.38	393.31								500358	504400	519117
M481T38	481.345	37.8845								67181	344982	64674
M410T157	410.307	156.757								281397	267720	273088
M478T33	478.392	32.502								225079	208760	74043.9
M259T299	258.996	298.923								732854	748744	775535
M538T34	537.53	33.896								110173	131862	113305
M478T37	478.35	36.5545								97444.8	380914	106816
M586T35_2	586.443	35.2145								79175.2	387209	118164
M325T32	325.271	31.928								148294	183199	196653
M561T32	561.484	31.903								405255	387486	423069
M400T35_2	400.334	35.172								235220	21095.6	9771.96
M410T33_1	410.309	32.598								308083	337071	308590
M789T36	788.565	36.2715								312928	110075	74383.6
M310T287	310.126	286.725								509269	519344	466493
M447T38	447.295	37.5495								82716.1	263890	71393
M447T35_1	447.342	34.556								208609	318467	199156
M186T252	186.074	251.526								601904	551794	626480
M226T402	226.069	402.385								277271	284524	286791
M262T326	262.126	326.171								613690	714344	645228
M296T83	296.133	82.651								1.25937e+06	1.30048e+06	1.27931e+06
M367T106	367.338	105.803								503654	120840	145485
M400T37	400.272	36.8845								17292	182966	48386.4
M199T115	199.105	114.775								1.83558e+06	1.73408e+06	1.38812e+06
M390T149	390.318	149.48								1.34632e+06	1.46404e+06	1.3807e+06
M731T34	730.563	33.896								288844	314168	245713
M96T42	96.0424	42.483								644818	650923	700151
M658T187	658.422	186.983								637183	451308	450024
M558T37	558.418	36.657								242664	227457	271336
M695T33_1	694.558	32.567								329851	331031	349775
M616T37	616.458	36.566								206158	191063	191175
M300T143	300.287	142.852								427573	466190	455123
M384T31	384.323	31.236								168053	168604	179346
M205T61	205.095	60.603								1.06991e+06	759310	756534
M390T158	390.261	158.391								1.13715e+06	22753.9	22120.7
M143T140	143.079	140.182								745494	698964	760900
M308T73	308.219	73.394								686149	631408	1.62545e+06
M182T291	182.079	290.694								505960	502821	491733
M252T380	252.105	380.286								826449	880205	827708
M508T31	508.432	31.248								157080	146932	206098
M199T239	199.062	238.683								503195	486553	551851
M360T52	360.308	51.805								273466	597912	358424
M291T330	291.045	330.44								312606	480221	461051
M316T37_2	316.318	37.327								445246	480510	496994
M308T39	308.22	38.9565								546001	623088	506693
M325T37_2	325.292	36.5495								104666	300876	95712.2
M847T36	846.609	35.5445								73272.1	230125	38736.2
M847T33	846.647	33.236								146580	216703	193895
M439T33	439.318	32.567								153915	137542	133583
M375T71	375.298	70.744								663012	768388	795669
M709T36	709.49	35.886								219177	221394	229669
M480T35_2	480.38	34.5495								67456.7	233300	99760.3
M420T176	420.329	176.07								775599	803249	734461
M104T376	104.105	375.68								580609	613880	588798
M733T36	732.54	35.886								162195	159144	155690
M312T86	312.287	85.975								1.76966e+06	1.84293e+06	1.67193e+06
M725T308_1	724.798	307.674								635875	644470	645807
M213T115	213.147	115.169								1.04541e+06	1.02846e+06	767390
M577T49	577.478	48.505								279653	264553	313275
M404T37_1	404.203	37.236								241094	288133	269064
M172T241	172.048	240.573								804600	779561	752973
M171T367	171.11	367.111								496584	513694	505510
M227T36	227.162	35.886								448846	473144	469416
M394T37_1	394.26	36.8745								12879.9	394471	37520.2
M313T38	313.234	37.863								413771	400506	439438
M784T138	783.568	137.532								430863	446096	479283
M205T250	205.095	249.742								535845	506512	563571
M356T364	356.152	364.256								550866	532916	567415
M412T34	412.326	33.896								234974	292844	253530
M400T33	400.36	32.567								196145	215822	202052
M353T37	353.229	37.236								446098	419761	456929
M429T32	429.369	31.928								29011.6	216443	222607
M215T335	215.137	334.711								556584	452781	428514
M448T31	448.376	31.242								183207	97368	98964.4
M430T37	430.312	37.236								238033	262092	244515
M576T31	576.495	31.248								343189	344000	335069
M523T461	523.202	461.185								460393	489192	474148
M249T88	249.146	87.923								975239	620436	622670
M278T53	278.217	53.052								524335	801864	521135
M432T37_1	432.234	36.533								231010	168431	234172
M200T284	200.101	283.661								574825	574016	578106
M294T318	294.035	318.363								560544	554135	577088
M390T54	390.319	53.805								344372	355073	346632
M275T417	275.133	417.118								421815	401457	423602
M461T143	461.374	142.851								277181	292149	310325
M672T37	672.457	36.93								46154.9	29235.8	251115
M672T41	672.497	40.565								34514.1	122313	243808
M673T33	672.521	33.288								195677	167809	198561
M594T33_2	594.469	32.9275								387732	62338.7	64762.3
M182T293	182.057	292.997								16630.9	19426.7	505980
M296T37	296.228	37.2815								373099	376875	376171
M321T322	321.056	322.222								439257	421334	432656
M278T48	278.173	47.773								40941.3	486219	38554.4
M398T51	398.296	51.083								179517	175406	179126
M376T189	376.303	189.268								507870	551759	488762
M500T37_1	500.376	37.203								218204	210415	185457
M260T376	260.113	375.676								522438	563947	553910
M175T576	175.117	575.671								2.30621e+06	627373	1.69755e+06
M175T558	175.117	557.724								573594	531315	602989
M450T30	450.391	30.446								126591	123459	156176
M460T33	460.35	32.565								173087	315323	198681
M631T30	630.505	30.446								164224	174616	172798
M114T235	114.054	234.607								470379	13623	7904.67
M470T35_2	470.36	35.275								33333.3	24454.6	235012
M470T33_2	470.416	33.236								208118	227913	248985
M342T110	342.298	109.702								423104	378738	394561
M791T36	790.587	35.873								206051	170905	211331
M797T37	796.538	36.566								274123	268168	297275
M534T33	534.463	33.223								194212	312319	233498
M442T35_2	442.332	34.592								278874	263442	258307
M137T166	137.044	165.733								1.13589e+06	645687	1.11936e+06
M396T33	396.33	33.236								161641	130826	141707
M557T34_1	556.505	33.5595								119187	256685	141572
M315T354	315.126	353.619								927667	415611	414140
M354T57	354.233	57.085								395957	407129	413400
M460T42	460.339	41.813								25787.5	235324	338463
M368T101	368.277	101.091								66150.4	309600	89338
M368T106_1	368.312	106.383								279817	292721	306652
M672T35	672.485	35.2145								63932.6	250883	76588.7
M420T437	420.159	436.816								518395	473182	505081
M615T32	615.491	31.912								223479	227713	249514
M197T375	197.098	375.039								330113	377205	342430
M254T209	254.1	208.694								406242	415865	436886
M544T157	544.357	157.39								185592	173634	203486
M278T42	278.194	42.22								24827.7	34951.3	700121
M413T35	413.339	34.543								269682	303508	275781
M344T327	344.07	326.82								4597.66	476239	2664.13
M344T326	344.131	325.521								487789	525507	455910
M313T110	313.235	110.148								567325	600822	641856
M576T34	576.461	34.2765								369511	56001.8	105246
M583T37	582.541	36.566								281493	334122	248084
M409T33_2	409.342	32.563								206130	172430	221297
M342T107	342.334	106.776								113455	422842	149915
M224T48	224.126	47.835								449035	287629	282345
M849T36	848.624	35.9305								136620	203095	205530
M138T252	138.053	251.526								470460	417090	485187
M596T48	595.509	47.88								422385	409936	211650
M907T36	906.662	35.988								185265	216529	217624
M426T35	426.303	34.628								326430	320312	449154
M235T334	235.079	334.061								509087	483075	488483
M394T37_2	394.295	36.8945								55137	222125	25434.4
M492T31	492.403	31.248								158953	160555	161255
M355T48	355.167	48.464								16070.1	230043	19427.6
M692T37	692.475	36.5445								112426	297256	19845.5
M693T33_1	692.541	32.567								199315	236361	212510
M425T164	425.306	164.06								414643	437229	426027
M353T386	353.152	385.56								382267	401677	411678
M315T82	315.25	81.668								544897	531907	567734
M507T35	507.361	34.9155								76368.8	88338.1	257780
M507T30	507.42	30.446								115145	145878	133811
M428T35	428.313	35.203								403997	386188	383998
M508T33	508.399	32.565								126266	249957	159808
M462T38	462.339	38.26								269743	205526	237381
M169T52	169.12	52.0835								79072.3	326031	89490
M266T388	266.121	388.178								481994	488910	511639
M423T35	423.287	34.556								410387	449530	414864
M378T401	378.112	401.075								330853	360388	339895
M452T70	452.247	70.171								712050	703656	711224
M730T40	729.566	39.896								629806	556195	562244
M312T41	312.287	41.196								357525	348320	370407
M278T348	278.078	347.82								222359	216526	218893
M337T51	337.235	50.687								344180	334882	386726
M332T353	332.152	353.397								692990	712999	680303
M204T364	204.084	363.761								945789	544233	888225
M270T328	270.116	327.502								387368	377103	388019
M213T150	213.146	150.138								888567	931361	942462
M751T32	750.585	31.903								167887	201726	141827
M313T153	313.235	153.103								1.31331e+06	298258	438484
M167T130	167.091	129.541								653317	678511	731862
M185T124	185.089	124.359								874539	826888	844532
M377T46	377.315	45.967								731224	689377	555796
M743T52_2	743.195	51.805								243646	216981	230371
M70T253	70.0635	253.062								89756.5	98328.8	117904
M152T254	152.054	254.382								310450	271686	321637
M442T59	442.202	58.676								372547	342499	449937
M965T36	964.702	35.886								167699	177193	202384
M203T496	202.631	496.143								502009	500056	512542
M196T287	196.095	286.725								195809	199290	188216
M592T48	592.489	47.987								304072	321908	264543
M408T34	408.345	33.873								94195.6	127188	131046
M374T52	374.324	52.017								418485	292321	337254
M636T32	635.538	31.903								250401	263389	248007
M427T38	427.266	37.595								45109.1	44433	250079
M409T204	409.339	204.015								270225	268801	318652
M315T95	315.251	94.813								574681	578407	662551
M783T39	782.567	39.246								407333	438491	469994
M353T377	353.21	377.017								5387.29	336408	12564.6
M631T31	631.494	31.236								159663	207226	185176
M295T112	295.224	111.722								1.19269e+06	806623	1.6994e+06
M504T32	504.403	31.896								114800	143651	159568
M635T29	635.47	29.1975								197037	20897.9	1617.19
M192T303	191.98	302.73								391010	402764	401707
M647T32	646.52	31.903								116537	122264	129912
M514T31	514.422	31.248								133394	123494	91388.4
M520T33_1	520.407	32.9105								89484.2	51096.9	224464
M470T34	470.382	33.927								217493	57908	56241.7
M118T291	118.062	290.757								1735.89	1635.12	157862
M366T38_2	366.334	37.863								213805	214083	217439
M544T32	544.432	31.896								142785	149119	123215
M251T65	251.162	64.666								680638	511126	528898
M176T356	176.101	355.78								831390	837351	840322
M216T51	216.1	51.083								279086	276228	309442
M394T80	394.328	80.005								732786	719878	721645
M350T102	350.266	102.373								514853	451016	487413
M500T36	500.343	35.5345								73141.4	190856	29338
M705T32	704.561	31.928								157157	184528	149732
M614T35	614.444	35.2655								67704.4	79057	255327
M614T33	614.481	32.598								201813	205170	206062
M429T55_1	429.282	54.686								360885	302378	329464
M509T33	509.415	32.917								211040	149089	163447
M266T392	266.068	391.776								7883.6	315011	6760.38
M532T33	532.444	32.598								173388	211965	213605
M707T32	706.563	31.8995								251634	266532	273634
M315T31	315.27	31.248								90278.7	100915	112666
M905T33	904.687	33.236								140284	150809	148832
M424T141	424.302	140.842								1.06478e+06	1.07546e+06	1.07935e+06
M514T36	514.353	36.265								66841.1	85943.5	231230
M448T36	448.391	35.873								169115	207122	156959
M422T150_1	422.236	150.138								317600	317716	340502
M84T392	84.0423	392.069								208901	205379	202784
M249T267	249.189	267.251								659060	663294	681624
M160T326	160.106	325.513								474567	480610	471570
M238T364	238.09	363.587								242530	247589	248118
M273T135	273.144	134.918								371281	362917	509970
M168T76	168.083	76.045								671273	785561	812406
M425T32_2	425.374	31.903								156289	143101	152427
M905T37	904.644	36.8745								26546.6	162493	36503.4
M256T356	256.079	356.461								559466	584199	578908
M695T33_2	694.643	33.236								116120	110991	141926
M461T32	461.359	31.903								200336	240218	190481
M288T400	288.116	400.436								136444	150622	256802
M610T37	610.499	36.533								299272	286747	291873
M367T123	367.265	123.123								420969	52767.9	10903.5
M176T353	176.125	353.135								504655	19025.8	30446
M177T312	176.873	312.077								582511	813051	829820
M291T87	291.193	86.604								735850	712491	694569
M296T74	296.228	74.045								504642	554058	432386
M416T51	416.306	51.145								178894	163539	180431
M416T47	416.334	47.186								169399	68818.6	39189.4
M711T41	710.554	40.637								484966	693804	694405
M425T32_1	425.338	31.903								106134	121143	110791
M309T56	309.204	56.016								379730	795659	592236
M313T106	313.156	106.458								214291	14595.8	21613.8
M642T182	642.426	181.989								270003	224948	215936
M842T51	841.568	50.885								151038	146339	174387
M295T153	295.224	153.437								2.5523e+06	865893	826859
M229T49	229.178	49.166								375169	273632	374857
M222T262	222.187	261.552								324377	333708	353121
M211T39	211.167	38.667								266811	277786	254660
M342T125	342.335	125.019								274466	358431	307288
M373T295	372.957	295.173								171268	174104	163007
M441T33	441.297	32.567								319867	348421	359280
M362T394	362.153	393.929								495246	514836	620160
M1023T36	1022.74	35.937								134762	133122	235232
M580T35	579.515	35.307								404462	372545	297192
M681T32	681.48	31.903								171861	151046	165364
M682T32	681.553	32.2505								36128.5	43330.7	160546
M490T32	490.391	31.903								157568	171750	171607
M356T56	356.249	55.775								255595	317268	256324
M578T120	578.432	119.769								253835	407490	273016
M368T124	368.348	124.359								300199	300227	298309
M487T31	487.375	31.248								111311	105863	105289
M445T65	445.313	64.7085								394057	387199	386999
M295T105	295.154	104.787								97394.8	1.11789e+06	45335.4
M423T32_1	423.322	31.903								138876	136848	118695
M692T33	691.507	32.565								144658	135666	120627
M586T263	586.397	263.046								236561	214071	230195
M314T355	314.081	355.11								573283	1738.61	612816
M443T36	443.313	35.873								416187	398995	472903
M449T33	449.359	33.236								196857	205451	187801
M803T30	802.553	30.446								102913	125677	105886
M316T83	316.282	82.665								1.43437e+06	959789	946500
M415T33_3	415.381	32.598								114215	105335	96244.6
M281T34	281.265	33.958								92889	98337.6	99424.4
M234T400	234.094	399.789								483352	520562	488256
M597T48	596.521	48.423								181437	153817	336538
M377T50	377.265	50.4535								23219.5	391668	42228
M472T32	472.376	31.903								104394	98460.3	92228.6
M395T51	395.277	51.145								213302	211089	219179
M251T174	251.162	174.066								741895	766185	752097
M504T35	504.37	34.5495								71883.4	213026	71409.8
M158T45	158.079	45.186								397996	403072	402357
M711T65	710.554	64.872								633938	818891	1.56507e+06
M877T35	876.643	35.203								212958	189620	154879
M597T55	597.156	55.356								256570	251128	285864
M615T34	614.531	34.247								214288	17628.1	53783.7
M510T36	510.342	36.265								33193.7	65194.9	312664
M795T36_1	794.572	36.2765								195019	85206.1	62720.5
M795T32	794.611	31.903								137871	147242	135451
M891T40	890.986	39.575								70050.8	83623.1	131238
M423T32_2	423.358	31.903								163260	176154	177212
M781T39	780.55	39.173								317814	336763	340773
M404T158	404.334	158.05								423318	424488	454972
M782T138	781.553	138.202								248940	241250	280283
M308T33_2	308.292	32.567								115159	113789	128677
M963T33	962.731	33.236								97355.8	121308	125222
M123T68	123.089	68.016								649334	856929	846335
M326T394	326.114	393.898								426239	409975	429542
M225T248	225.121	247.735								364335	428939	361823
M429T33	429.332	33.236								155882	248028	195008
M442T35_1	442.3	35.307								268880	111469	393191
M588T32	587.517	31.903								142876	140663	132393
M731T115	730.569	115.425								515850	697041	789036
M676T34	675.51	33.958								127552	121097	148827
M491T32	491.403	31.896								154350	151586	162954
M428T75	428.312	74.6995								725453	673699	481864
M388T295	388.038	295.173								226406	231824	227962
M293T37	293.209	37.236								331852	325648	350244
M209T35	209.151	35.203								406527	387069	231388
M436T36	436.389	35.886								119027	109563	131294
M823T307	822.776	307.099								408200	405893	404878
M487T246	487.175	246.412								324961	294281	324704
M160T232	160.094	231.947								150087	27864.1	13686.4
M378T264	378.256	263.676								265192	244651	268479
M279T97	279.229	96.52								1.16881e+06	327683	1.23303e+06
M170T245	170.079	244.986								268061	27742	43008.1
M267T87	267.157	87.271								463188	401565	453125
M169T55	169.095	54.5705								227982	144604	140037
M412T36	412.281	36.277								244475	46232.3	47645.2
M244T239	244.152	238.683								306936	320704	309659
M342T33	342.298	32.563								153840	117189	175499
M356T81	356.131	81.314								1.17283e+06	944824	904851
M392T38	392.313	37.896								167849	172968	184238
M238T356	238.068	356.461								515994	530272	528338
M271T169	271.188	169.396								216269	294082	310824
M367T125	367.338	125.019								272148	289029	282080
M727T32	726.59	31.912								196110	133720	161305
M384T155	384.308	155.42								406374	432469	405155
M430T50	430.314	50.4535								222503	255154	215150
M278T37	278.216	37.2195								242515	266150	247115
M395T49	395.327	48.586								313060	251166	246045
M318T371	318.127	371.067								295478	205219	215822
M195T128	195.074	128.221								462896	524701	512707
M313T87	313.235	86.6025								495722	502171	511172
M404T157	404.299	157.094								17003	21119.6	355291
M763T33	762.608	32.567								126542	109905	141319
M288T407	288.073	407.403								424694	12431.3	22917.8
M885T52	884.591	52.485								175629	181990	180748
M557T37	556.526	37.236								221271	205310	205025
M353T48	353.168	47.809								8458.56	201861	19080.5
M609T428	609.088	428.236								158682	167884	170277
M465T248_1	465.219	248.302								227311	11412.7	11780.4
M274T39	274.272	38.6								331818	314518	348151
M439T32	439.355	31.903								163931	205679	186289
M188T110	188.089	109.702								567261	588645	344711
M322T49_1	322.243	48.505								114504	143260	132348
M311T411	311.114	411.027								309305	330109	311244
M651T32	650.532	31.903								200489	179480	171213
M256T324	256.079	323.547								518769	723838	740114
M280T37	280.233	36.566								370112	405073	343458
M672T33	671.537	32.598								143404	113593	41690.7
M467T34	467.387	33.896								259828	176153	125391
M593T33_2	592.581	33.236								74326.8	66666.5	76792.9
M121T248	121.082	248.197								373425	374701	407522
M270T393	270.094	393.375								212699	230541	214151
M777T37	776.565	36.566								111298	127374	106625
M118T232	118.121	232.103								221733	227994	242295
M204T272	204.084	271.534								546746	498544	653042
M158T178	158.115	178.07								182547	165300	173607
M576T35	575.52	34.5855								90430.8	143379	92385.9
M588T33	588.496	33.247								199151	171125	128755
M549T114	548.501	113.722								495128	643372	612850
M341T418	341.131	417.637								190476	206114	192074
M256T363	256.115	363.43								421347	47082.8	44813.3
M508T34	508.371	33.896								113195	84985.6	109256
M286T386	286.11	385.538								146425	138561	191358
M454T375	454.199	375.039								161585	167617	152086
M311T108	311.219	108.499								559442	522362	441950
M427T32_2	427.353	31.903								127753	123347	112610
M169T74	169.095	74.036								659878	630612	678964
M238T354	238.104	353.791								443753	60168.2	58900.4
M650T37	650.491	36.6115								213257	32508.9	63915.1
M309T47	309.17	46.8245								68106	824574	25085.5
M293T108	293.208	108.499								378198	411009	905027
M403T496	403.251	496.143								363764	373455	380890
M360T108	360.154	108.232								40566.4	43647	300198
M360T110	360.235	110.372								241010	247671	247596
M345T402	345.135	402.377								309243	540509	326371
M180T110	180.063	110.372								760065	645850	692738
M456T32	456.401	31.903								124084	129671	125924
M618T32	617.51	31.903								128762	152454	160966
M328T372	328.147	371.706								145065	54016.3	134364
M441T32_2	441.37	31.903								183250	178860	177268
M291T105	291.193	105.043								360170	389740	344960
M872T36	871.638	35.937								102478	174016	161240
M559T31	559.469	31.236								259941	269521	259126
M560T34	559.518	33.9155								39483.1	44723.4	168224
M611T52	610.5	52.485								413683	384649	405740
M454T118	454.227	117.662								1.06062e+06	771540	500086
M137T112	137.105	111.924								483285	525684	438826
M994T36	993.719	35.988								126358	60736.6	94234.6
M166T127	166.048	126.901								643239	619762	610745
M116T90	116.068	89.929								578679	478183	665155
M656T35	656.441	35.2505								58240.5	30639.8	179201
M656T33_2	656.492	33.236								107700	120870	110549
M364T126	364.318	125.689								254769	247917	259081
M878T35	877.637	35.226								64203.1	22330.2	99223.4
M377T72	377.317	71.7155								553405	553492	601127
M237T41	237.183	40.546								756803	770860	787880
M116T110	116.069	109.541								530262	530001	537786
M293T56	293.209	56.332								680673	667160	701982
M132T268	132.099	267.901								472606	449501	520583
M581T120	581.451	119.652								318078	215353	223359
M438T196	438.349	195.949								179311	187777	192547
M462T81	462.339	81.345								611306	974794	965053
M979T37	978.709	36.6065								114243	132386	74810.3
M516T376	516.212	375.676								201673	202213	198350
M559T48	559.469	47.835								256747	264300	262675
M409T49	409.306	49.092								357821	331725	336818
M663T32_1	662.533	31.896								132104	163891	154001
M113T126	113.069	125.689								305956	324305	335153
M282T143	282.277	143.18								237804	262247	254454
M848T33	847.65	33.247								146193	85304.2	118224
M520T36	520.373	35.6115								280175	60940.1	59307.7
M520T33_2	520.446	33.288								216625	165744	115943
M427T49	427.318	48.921								324402	360941	327550
M187T107	187.077	106.53								497625	549836	530562
M195T34	195.136	34.2505								58640	85551.4	149000
M481T159	481.352	158.767								363225	342612	339960
M204T432	204.084	431.541								194931	194570	195411
M204T267	204.151	267.384								2875.5	3152.36	179385
M275T61	275.275	61.265								310911	317840	308779
M280T375	280.09	375.04								286649	287188	290598
M247T50	247.189	49.825								184292	199890	186090
M387T250	387.173	250.402								284443	265126	299016
M272T170	272.121	170.061								473192	499118	595753
M479T37	479.361	36.8955								100872	77004.8	208246
M727T308	726.796	307.674								386433	395952	375005
M294T124	294.219	123.622								281217	247631	270062
M1081T35	1080.78	35.255								116880	100992	104723
M752T32	751.588	31.903								101930	115061	118145
M397T33_1	397.31	32.567								104148	93422.2	108411
M339T58	339.251	57.735								379534	451380	482318
M730T62	729.567	61.915								911275	806327	518873
M220T377	220.079	376.979								167839	142095	147007
M609T32_2	609.486	31.581								117184	154969	168378
M296T36	296.257	35.886								106196	101296	116752
M390T246	390.318	245.557								74401.1	946876	81776.7
M395T199	395.324	199.299								222849	231995	231722
M694T33_1	693.545	32.598								150711	126964	107259
M540T33_1	540.409	33.236								94910.2	129166	126750
M540T32	540.453	31.5055								42511.4	19453.3	148756
M272T121	272.142	121.121								397696	399426	388183
M709T33	708.586	33.223								153942	158959	137149
M294T127	294.184	126.977								291987	13656.3	23095.7
M125T217_1	125.041	217.148								223430	224326	222658
M411T55	411.271	54.686								430554	435452	427988
M517T32	517.421	32.2455								147674	111387	104403
M282T370	282.116	369.759								293936	299913	307698
M896T36	895.654	35.8795								98326.9	87980.2	149332
M454T32	454.386	31.903								192146	209549	196690
M296T376	296.063	375.676								264690	262962	261321
M433T33	433.364	32.567								179958	196131	181302
M696T33_1	695.562	32.598								193392	190057	182927
M291T57	291.193	56.8805								387786	459880	389543
M291T51	291.231	50.545								37911.5	28416.9	248604
M423T33	423.399	32.565								14632.5	164761	16301.7
M358T37_1	358.269	36.533								121866	120002	114024
M476T34	476.374	33.922								184765	182883	96558.8
M252T400	252.105	400.392								371515	385744	380940
M454T104	454.189	104.138								532051	34026.7	13016.7
M505T461	505.172	461.186								264923	359868	288610
M891T33	890.697	33.236								70561.2	96123.3	77865.3
M891T37	890.738	36.533								30573.5	148918	30005.4
M406T33	406.329	32.563								89686.1	50681	55071
M269T204	269.108	203.962								415393	75656.1	184872
M906T40	905.666	40.1795								158415	232310	249430
M453T31	453.372	31.165								59546.7	115912	94662.6
M411T48	411.322	48.246								344363	250390	250842
M729T137	728.561	137.196								203569	197687	235219
M482T34	482.375	33.927								160948	107476	129272
M441T39	441.199	39.25								317709	338208	340573
M925T36	925.008	35.873								76771.2	89988.9	53078.7
M494T34	494.354	34.2195								94138.5	235723	111390
M322T35	322.271	34.628								105777	119284	120801
M697T33_1	696.57	33.236								154415	161192	163810
M259T237	259.126	237.127								263305	269930	302983
M476T35	476.335	34.592								201526	276033	213355
M248T241	248.082	240.573								454674	433039	432874
M429T37	429.282	37.265								172009	165186	297313
M118T218	118.12	218.351								201891	196779	215783
M262T264	262.182	264.306								283198	300684	311963
M832T392	832.289	392.038								130752	131103	142346
M540T36	540.353	35.5445								41619.9	193195	52924.6
M562T32	562.489	31.903								220668	227468	190722
M490T35	490.36	35.203								165317	80520.3	78974.1
M139T308	138.936	308.322								546350	564973	552851
M343T355	343.159	355.455								181850	28781.6	34973.5
M343T346	343.205	346.49								185600	178209	183832
M269T174	269.173	174.373								605574	407482	421891
M483T32	483.417	31.903								140222	136696	137067
M741T32	740.577	32.2295								207101	214346	208730
M790T37	789.579	36.8845								131427	247235	306088
M265T35	265.251	34.556								86540.7	100726	91753.2
M494T32	494.417	31.9155								136093	106796	219263
M350T33	350.302	33.262								137177	25080.8	48560.9
M350T31	350.337	31.236								75617.9	85383.5	81735.9
M491T392	491.175	392.069								171912	176060	173142
M280T419	280.137	418.861								398894	470873	444736
M307T426	307.184	426.256								543376	602549	612135
M251T386	251.074	386.208								130640	124987	125729
M257T34	257.265	34.2505								44701.2	78301	67073.2
M585T33	585.454	32.9105								57370	49346.8	146535
M586T32	585.503	31.903								102151	115901	109161
M135T447_3	135.063	447.357								248833	245701	246462
M493T34	493.384	33.873								105847	60333.8	79158.7
M577T37_2	577.482	36.566								220713	146877	138708
M180T37	180.1	37.236								124516	182960	201377
M167T248	167.087	248.402								318747	314318	339920
M322T239	322.169	239.313								293918	320198	305545
M433T307	432.865	307.099								401489	416772	419714
M427T65	427.303	64.666								348667	338889	313106
M112T253	112.085	253.075								72323.8	63641.2	75855
M625T428	625.11	428.236								146291	150761	144976
M294T85	294.277	85.274								691010	453594	916638
M613T31	613.479	31.236								121163	136578	112855
M232T372	232.116	371.779								202361	215131	198261
M430T33	430.374	32.567								109751	136873	93018.4
M320T101	320.304	101.14								923661	962149	493745
M431T33	431.348	32.598								175951	178407	179506
M688T32	687.532	31.8995								163452	196950	151128
M390T134	390.318	133.612								518552	550241	525494
M253T368	253.115	368.451								201167	193056	196467
M145T265	145.103	264.712								398468	396138	403740
M784T39	783.57	39.327								246001	225709	365287
M227T330_2	227.136	329.807								428244	524833	470810
M399T50	399.308	50.007								136504	123297	133245
M220T363	220.079	363.109								192905	184046	190728
M378T35_2	378.319	34.556								183686	251023	231222
M173T158	173.115	157.736								602442	591339	597508
M144T56	144.1	55.682								425845	331478	365006
M592T33_2	592.455	32.917								286490	70382	63606.9
M300T323	300.127	322.882								294503	285692	287419
M719T35	718.534	34.927								141156	155396	163713
M173T132	173.115	132.191								885270	591323	630408
M628T308	627.825	307.674								335716	337469	335587
M911T36	910.665	35.988								106441	107956	90783.7
M353T36	353.266	35.8795								216930	276089	239446
M1174T392	1174.4	392.038								97792.3	85248.4	104084
M264T214	264.106	213.977								329086	331889	337928
M263T35	263.235	34.543								260296	333780	202840
M732T35_2	731.571	34.9465								158245	125530	88876.4
M339T108	339.25	107.532								300888	177961	187552
M567T33_1	566.564	33.288								57451	60899.4	65658.1
M330T84	330.298	83.973								158006	174444	254727
M240T401	240.084	401.048								165364	178726	171519
M240T412	240.13	411.601								9757.68	268123	5401.79
M227T210	227.137	210.499								441327	431191	466560
M963T36	962.698	35.9305								8678.25	41599.9	130122
M759T139	758.566	138.862								247480	242703	306155
M949T42	949.361	41.813								124081	73529.9	66758.7
M330T37	330.261	37.327								184712	190918	231461
M708T32	707.56	31.903								188535	75588.2	195001
M308T54	308.151	54.2145								67767.2	13929.5	720000
M658T33	657.504	32.563								150516	129499	161942
M459T37	459.308	37.265								497095	479605	271498
M399T38	399.269	38.265								25054.6	60974.8	231818
M819T37	818.598	36.533								180063	123758	179038
M509T30	509.331	29.86								35808.7	77428.4	35600.8
M839T32	838.635	32.2455								147823	102098	131213
M297T82_2	297.24	81.668								483363	489779	476892
M616T32	616.496	31.903								124221	153424	130248
M269T63	269.172	63.336								359354	563482	376374
M518T123	518.431	123.049								234723	224708	357762
M649T32	648.52	31.912								167845	153295	157352
M353T263	353.244	263.215								193461	179828	184455
M213T189	213.121	189.268								352403	371314	376706
M351T36_1	351.25	36.2095								192661	190308	179041
M146T45	146.058	45.133								365541	371040	285766
M430T91	430.169	91.253								491126	452782	474017
M930T42	930.015	41.813								123362	82156.6	86110.8
M416T37_1	416.212	36.533								132729	104859	124121
M250T372	250.126	371.779								194150	251145	185168
M460T31	460.411	31.236								95395.5	70940.1	85719.1
M418T163	418.303	162.701								140963	154020	145539
M392T83	392.312	82.651								489920	500981	504363
M1022T36	1021.74	35.937								116503	67984.7	88552.3
M291T339	291.066	339.291								284765	274900	276959
M802T38	802.5	37.6165								58411.5	17097	17542.5
M411T38	411.27	37.8795								159913	283646	168385
M659T36	659.466	35.5965								158896	34314.6	55002.4
M660T33	659.519	32.567								126031	145469	114289
M366T37_2	366.298	37.236								187502	150701	169053
M227T113	227.125	113.115								271607	279329	286350
M188T359	188.089	358.837								173842	169786	160545
M283T105	283.12	105.19								463687	459072	409661
M517T35	517.356	34.9105								35977.3	47686	164922
M342T335	342.136	334.711								186706	185456	170992
M388T303	387.934	303.293								243877	249049	235976
M271T50	271.188	49.7835								354146	630885	523002
M450T37	450.406	36.657								137969	147177	163409
M297T58	297.183	57.8185								11631.1	169144	15993.6
M126T55	126.09	54.864								431883	240719	228332
M940T44	939.687	43.836								136232	103519	274568
M660T188	660.436	187.928								167426	168293	169547
M168T360	168.063	359.761								128739	116147	133551
M681T35	680.533	35.262								135451	49445.9	16632
M376T36	376.303	36.2715								157949	340770	325035
M205T119	205.142	119.002								459723	509153	517535
M925T44	924.676	44.1745								233510	73818.9	83214.4
M388T37_1	388.181	37.236								133302	146688	158939
M366T289	366.092	289.375								150168	163220	162420
M115T100	115.084	99.713								454355	442606	485121
M349T83	349.256	83.325								714719	1.17415e+06	764974
M332T98	332.277	98.383								299002	325846	338294
M122T44	122.058	43.823								372611	375746	368130
M920T35	919.671	34.8845								76843.2	91478.9	101888
M578T34	577.536	33.927								148950	41126.4	28640.3
M408T159	408.291	158.731								101975	99752.7	105114
M232T102	232.116	102.49								860071	805538	850153
M483T37_2	483.387	36.607								93201	51437.2	26123.6
M648T35	648.48	35.2665								174329	40106.9	75674.7
M575T37_2	575.463	36.533								217389	230561	207334
M390T37	390.318	37.236								186921	170546	200473
M706T32	705.547	31.912								182946	138963	155231
M352T36	352.25	35.5805								71087.7	45048.6	165004
M352T38_2	352.281	37.896								165773	153187	187851
M318T325	318.093	324.852								256365	273542	246657
M279T105	279.157	105.474								442900	77250.5	76628.3
M329T108_2	329.23	107.914								462216	467446	455411
M387T433	387.173	433.32								435401	285959	240466
M212T366	212.089	365.759								295855	309529	309149
M334T308_2	333.895	307.703								376712	394800	374986
M235T142	235.056	141.525								8684.13	13425.9	339126
M711T32	710.575	32.2455								102591	69183.2	107678
M277T33	277.141	33.236								60763.8	66890.9	64988.2
M687T32_2	687.479	31.5755								40647.5	29861	167769
M127T214	127.095	214.479								244461	247814	242915
M622T37	622.441	37.236								83523.3	154223	200091
M950T43	949.69	43.277								100795	228543	121353
M230T179	230.1	179.037								291373	1.1454e+06	1.1646e+06
M429T29	429.261	29.221								2879.4	12223.6	56431.2
M426T78	426.298	78.026								371338	346759	350853
M674T33_1	673.523	33.236								88626.3	121316	124250
M219T56	219.156	55.5705								345122	49802	20274.6
M219T51	219.173	50.5395								274428	678536	676571
M135T240	135.063	239.906								457459	420753	475943
M325T109	325.199	109.207								457493	366848	261251
M172T47_1	172.073	46.516								205130	173615	157311
M484T52	484.323	52.485								129493	128584	131913
M439T374	439.181	373.741								113015	139713	124575
M220T366	220.053	366.027								2703.65	162648	5792.65
M358T37_2	358.291	36.9465								141325	49833.2	107035
M277T109_2	277.214	109.159								699304	434364	497922
M378T35_1	378.261	34.8945								28862.6	300047	37386.9
M608T36	608.485	35.873								156399	197124	209409
M746T43	745.552	43.143								392840	238588	377194
M291T393	291.116	393.375								420181	274338	288980
M249T59	249.146	59.346								373222	331887	390708
M862T36	861.632	35.886								70525.4	93920.4	153911
M910T36	910.333	35.886								107861	63265.4	66395.5
M343T461	343.12	461.182								187279	204651	193164
M464T48	464.375	48.251								170895	107413	178403
M416T37_2	416.305	37.2815								162617	139230	177689
M689T33_2	689.491	32.567								107186	24811.4	105553
M317T58	317.322	57.642								217049	230715	224350
M261T58	261.088	57.735								244978	415150	256072
M401T34	401.308	33.873								55557.4	84746.1	67571.9
M220T124	220.079	124.359								437987	422037	412912
M257T264	257.144	264.474								235170	245956	250550
M473T32	473.395	31.896								52504.2	83457.2	107575
M354T50	354.266	49.9265								105242	302010	119653
M241T326	241.152	326.159								927922	772434	651939
M438T32_1	438.353	31.896								59733.7	88218.5	75332
M940T33	939.742	32.917								84167.6	25197.9	30915.9
M314T74	314.238	74.111								307481	286780	292630
M743T33	742.593	32.567								164127	182736	182838
M617T37	617.466	36.533								77624.2	98655.6	114526
M631T308	630.818	307.674								302344	303262	309396
M1045T393_2	1045.38	393.31								204654	201956	214900
M600T144	600.394	143.511								188932	193955	193573
M725T33	724.584	32.567								193029	195183	193461
M399T410_1	399.157	410.026								134898	127475	138907
M718T39	718.486	38.533								18560.6	118389	19098.7
M724T32	723.573	31.9155								105809	131918	124313
M438T39	438.232	38.586								216784	153555	165408
M116T191	116.105	190.967								168973	178566	178899
M658T35	657.551	34.925								39997.2	40295.5	176666
M328T102	328.282	102.49								246428	273018	284258
M126T134	126.053	134.248								720348	686232	843531
M593T33_1	592.524	33.2295								44815.8	161935	24658.7
M194T50	194.116	50.422								148801	150128	151547
M325T422	325.137	421.627								158486	160411	163225
M316T101	316.282	101.469								324897	370552	351551
M470T263	470.322	263.215								144832	145493	153964
M432T34	432.36	33.873								78875.7	18937.2	116432
M574T31	574.483	31.248								155820	153759	180900
M417T57	417.283	56.896								148661	44014.7	44319.2
M417T50	417.317	50.4535								104065	119307	111275
M116T96	116.088	95.819								229311	8410.72	20155.2
M315T37	315.251	36.566								212396	209315	212582
M267T430	267.16	429.863								611158	577485	632018
M222T270	222.095	270.284								312004	366598	297673
M332T120	332.328	119.769								128866	134302	145172
M844T59	844.277	58.932								243908	334004	348016
M311T57	311.219	56.992								361588	746603	505104
M739T32	738.561	31.912								179478	191725	187175
M659T187	659.425	187.278								287658	183852	192211
M185T96	185.09	96.2075								342772	139359	169524
M272T52	272.22	52.2045								357508	131215	356293
M753T32	752.6	31.912								113624	97009.7	120860
M526T39_2	526.375	38.8545								102409	260929	75646.4
M526T33	526.443	32.567								92412.5	89925.2	107252
M152T522	151.624	521.888								423672	461646	408088
M274T335	274.089	335.361								205949	218361	223824
M998T45_2	998.06	44.8095								132217	81307.3	136629
M544T36	544.4	35.886								142708	188299	113980
M395T37	395.277	36.657								152103	167919	57389.6
M552T33	552.459	32.567								123469	144480	145104
M409T146	409.34	146.15								137224	149370	193283
M313T99	313.235	99.172								265380	255635	252040
M352T246	352.155	246.306								75951.2	23547.1	38560.3
M86T254	86.0946	254.382								261624	262287	233813
M338T47	338.266	47.317								144538	141328	196083
M590T34	590.44	34.2775								183530	41312.5	48322.1
M590T31	590.478	31.248								166345	131533	153098
M460T403	460.162	403.065								120644	132876	133626
M497T32	497.397	31.903								116795	100573	95448.5
M275T357	275.094	356.787								345598	358219	360432
M696T33_2	695.651	33.236								62467.7	55013.7	75500.8
M96T372	96.0423	371.76								163304	168025	162729
M433T51	433.331	50.916								134496	111934	117257
M261T407	261.142	407.017								199388	251507	194917
M522T446	522.198	445.509								315555	307021	314045
M693T33_2	692.628	33.288								65114.4	71111.4	64214.9
M175T244	175.055	244.416								233628	188136	231891
M175T248	175.117	247.644								16924.6	25461.1	308240
M467T48	467.39	48.251								113289	107336	112897
M309T51	309.24	50.576								133387	34309.6	33111.4
M180T101	180.111	101.124								382770	127231	138043
M556T48	556.344	48.464								121886	210692	28149.8
M556T34	556.439	33.592								109188	123900	108750
M662T34	662.486	34.262								152903	65903.5	72530.2
M375T50_2	375.271	49.742								58182	123852	331189
M229T48	229.105	47.773								145451	141766	155779
M891T36_1	890.653	35.988								83035.1	112121	106123
M86T268	86.0945	268.166								312398	293207	328334
M245T250	245.098	249.647								233912	152132	215892
M270T166	270.106	166.087								381396	403837	417288
M825T308	824.773	307.674								279783	290380	273464
M314T386	314.132	385.56								184206	194304	196487
M226T106	226.067	105.87								532046	557277	277801
M739T33	738.633	32.5805								58525.9	41804.4	150315
M614T36	613.519	36.265								55504.8	65735.9	150268
M210T269	210.11	268.816								218774	218106	231008
M741T33	740.647	32.565								27989.7	184457	22842.6
M684T495	684.251	495.476								130551	136894	142043
M530T33	530.432	33.223								97411.5	103985	72567.3
M734T36	733.546	35.886								78463	103295	124522
M710T48	710.492	47.835								109078	109664	106780
M755T49	754.518	48.505								98651	107798	92622.7
M660T34	660.444	33.907								213112	26165.5	83024.9
M660T37	660.482	37.203								77499.1	149594	98176.4
M621T32	620.52	31.903								123219	124029	75093.5
M338T262	338.262	262.416								133465	119615	134211
M548T33_1	548.426	32.598								94003.9	130846	134896
M610T33	609.519	33.2295								76567.8	151140	43968.1
M289T50	289.199	50.485								264958	280192	322320
M247T343	247.055	342.562								142713	138583	142624
M260T362	260.074	362.45								106124	108225	96117.8
M921T34	920.67	34.2505								120408	106295	110155
M921T47	920.67	47.317								159236	145292	301780
M317T141	317.286	140.842								193513	205726	215354
M226T33	226.158	32.5805								59360.4	56102.7	65931.9
M130T64	130.084	63.895								308756	303617	446052
M1197T36_1	1196.86	35.9305								77737.4	97017.8	94907
M154T343	154.048	343.238								119313	133096	132675
M848T44_1	847.62	43.836								327911	284757	316863
M300T102	300.288	101.84								412643	778083	330441
M984T35	983.716	35.307								53307.2	56901.2	61104.4
M404T39	404.334	39.327								124960	179366	150111
M749T32	748.58	31.8995								75903.4	95800.9	91486.7
M935T45_1	934.68	44.8295								262041	315656	258213
M239T171	239.109	171.416								123387	97231.2	144687
M401T418	401.057	418.297								95850.5	90701.8	98521.4
M401T416	401.147	415.641								18938.1	24751.8	102979
M398T37	398.295	36.6115								164527	141035	130879
M315T33	315.229	32.567								132295	121962	116222
M935T33	934.747	33.2355								31350.7	32682.2	148452
M253T327	253.09	326.863								244333	247388	242551
M883T33	882.66	33.236								142699	118087	113215
M575T50	575.463	49.825								263690	245041	264556
M309T37	309.204	36.5445								261135	349818	224738
M1009T37	1008.73	36.595								85360.1	67543.6	92466.2
M1003T41	1002.73	41.1845								113187	85797.8	162800
M521T102	521.376	101.84								286799	320099	297908
M200T289	200.048	289.163								3681.8	2778.58	84817.6
M798T37_1	797.544	36.566								129559	120233	126757
M292T57	292.196	56.834								94089.5	97849.5	208520
M540T34	540.38	34.242								141451	31343.2	67602
M84T128	84.0425	128.221								315143	320735	525497
M132T258	132.138	258.375								110625	2515.02	2454.48
M685T393	685.236	393.31								214976	214227	225420
M260T231	260.126	230.763								261738	259765	291771
M598T35	598.412	35.2505								35553.6	28678	114927
M598T34	598.448	33.873								87778.5	93217.4	87539.6
M330T326_2	330.152	326.203								360255	355435	358133
M287T174	287.183	173.743								605712	440553	277950
M839T35	838.566	35.2815								199072	55113.5	10261
M277T85	277.214	84.624								346778	368819	737149
M476T31	476.407	31.236								82872	63084.9	96732.8
M825T310	824.862	309.885								6723.06	195523	4734.48
M493T33	493.418	33.2555								80085	77979.9	212247
M872T40	871.97	39.8545								52151.6	53195	64682
M392T173	392.324	172.746								160036	155260	183354
M332T47_1	332.083	47.186								197888	139483	136544
M608T89	608.413	89.275								317268	319988	314740
M309T513	309.162	513.045								1.12479e+06	184612	363134
M959T40	959.034	40.2305								153636	51669.3	95574.4
M245T48	245.135	47.835								288249	156863	167223
M275T101	275.11	101.14								447634	464313	484140
M535T33	535.467	33.288								119352	170728	157024
M309T39	309.224	38.5345								272573	327096	248215
M417T37	417.318	37.236								105107	144327	133553
M343T111	343.208	110.604								220878	227750	281496
M383T35	383.277	35.226								72797.6	75287.4	90530.2
M186T225	186.073	224.508								172879	170390	179834
M186T215	186.11	214.903								208960	44299.2	29240.1
M254T191	254.115	190.588								247980	245667	251026
M356T37	356.248	37.2195								135341	180147	117168
M690T32	689.545	31.928								150701	169626	159061
M183T108	183.1	108.488								398006	73456.1	57604.5
M190T191	190.105	190.588								180313	143303	160943
M835T37	834.608	36.566								123800	138998	143966
M863T35	862.63	35.226								151122	146712	180996
M128T77	128.068	76.704								388593	391932	422148
M397T158	397.311	158.077								129037	141428	134345
M783T55_1	782.567	55.356								226902	397249	260560
M439T70	439.235	69.511								297340	291096	301656
M539T34	538.535	33.873								41618.6	57070.6	53202.1
M602T36	602.441	35.886								120227	172977	120359
M964T43	963.703	43.277								157420	223783	222854
M712T45	711.557	45.133								461122	954938	309895
M188T387	188.053	386.9								92469.9	101379	93804.7
M591T32	591.495	31.903								90520.1	100007	118239
M853T36	852.623	35.873								187307	191979	146680
M353T100	353.286	100.48								207866	202271	198197
M337T412	337.157	412.234								243772	249610	310708
M173T382	173.019	382.25								117760	121406	125569
M399T37	399.307	37.2195								76310.3	105202	102668
M534T36	534.388	35.988								78585.5	90779.5	69258.6
M205T46	205.095	45.5765								292188	253879	304311
M257T47_1	257.128	47.317								186463	238907	269202
M425T48	425.302	47.911								296087	320733	297708
M242T362	242.156	362.45								243417	338019	335922
M892T36	891.652	35.5965								169374	112053	167252
M326T35_2	326.303	35.307								104401	55583.4	75837.3
M706T44_1	705.519	43.9065								284410	164472	185972
M704T393	704.267	393.31								231672	230347	226495
M783T103	782.567	102.564								863959	808663	831193
M935T46	935.018	45.866								133050	94238.4	77848.7
M622T33	622.406	32.565								42538.9	97273.9	25142.3
M219T40	219.172	39.5345								209163	273701	306778
M435T35	435.346	34.5695								110457	124467	171990
M255T110	255.193	109.829								159057	170468	178128
M204T113	204.063	113.179								554952	760192	649115
M390T33	390.286	32.5955								28594	49200.4	74337.3
M261T106_1	261.094	106.383								481274	449611	423937
M261T106_2	261.148	105.756								18747.9	335615	15465.7
M326T326	326.12	326.171								233939	248684	215778
M291T37	291.193	37.327								205132	196240	273643
M556T32	556.359	32.247								128564	32224.2	20762.9
M944T43	944.359	42.627								100797	143582	148962
M367T398	367.167	397.799								317727	220758	192886
M773T34_1	772.572	34.2145								156606	148713	169565
M382T33	382.309	32.567								69365.8	79727.3	80044.5
M850T35	849.638	34.5855								80942.5	80463.9	94738.3
M310T389	310.129	388.869								176168	172924	184890
M521T36_2	521.372	35.9415								143156	100040	33452.7
M893T37	892.648	36.533								135897	106429	121788
M238T159	238.105	159.36								301399	320155	318488
M84T103	84.0425	103.043								297228	373943	377127
M289T379	289.102	378.93								142453	142741	148851
M264T370	264.106	369.78								205413	235787	230014
M86T55	86.0578	55.125								76270.7	205455	151613
M744T52	744.197	51.805								129214	109914	100840
M710T33	709.576	32.563								129163	144742	62129.5
M623T190	623.38	189.928								169365	141032	139166
M578T49	578.482	49.166								71930.4	96256.8	92959.6
M511T35	511.394	34.556								105745	115314	100183
M434T33_2	434.37	33.236								144443	65378.1	147405
M542T159	542.342	158.7								81353.8	81480.1	81069.3
M518T33	518.353	33.2605								45461	61038.4	165866
M518T32	518.432	31.896								95936.9	97815.4	110997
M516T124	516.415	123.622								164665	158023	172288
M369T36	369.261	35.937								136705	145474	154279
M473T33	473.359	32.9305								72620.3	111479	176654
M792T36	791.586	35.886								70309.9	88923.6	78547.7
M475T32	475.41	31.903								94408.2	85605.6	86776.6
M265T38	265.178	37.595								13064.7	39178	68523.7
M925T45	925.344	45.287								154334	92749.9	148441
M596T33_2	596.473	32.5805								47126.2	70230	148317
M597T36_1	596.519	35.59								149162	126744	151804
M355T37_2	355.309	37.236								69265.7	77106.6	71493.8
M491T35_2	491.37	34.543								107446	132190	128199
M311T33	311.312	33.236								69941.6	63581.9	60305.4
M804T31_1	803.552	30.847								93473.4	45857	33809.5
M945T41	944.691	40.5295								196594	192352	101082
M821T33	820.647	32.567								78191.2	94517.1	89963.9
M307T59	307.188	58.676								238707	241792	317457
M124T324	124.037	323.563								350114	406486	455389
M623T33	622.534	32.598								108427	137399	162077
M433T37	433.333	37.203								140165	194650	110464
M411T155	411.318	155.461								143067	109861	282896
M495T263	495.334	263.215								142983	137100	140521
M184T342	184.092	341.911								164201	160169	151485
M731T36	730.533	35.5545								55641.4	102304	66700.5
M336T33	336.288	32.565								72892.8	73892.1	53782.3
M298T98	298.244	98.383								319020	247988	241475
M263T46	263.183	46.4845								92850.8	266976	106428
M338T33_2	338.339	32.5825								68916.3	116157	113784
M691T33_1	690.547	32.917								186034	109427	122366
M304T396	304.094	395.809								105035	113382	117781
M390T108	390.318	107.914								565441	585049	456709
M150T52	150.089	51.742								217402	151682	150136
M240T32	240.173	31.928								50464.1	54044.7	54147.2
M186T166	186.121	165.729								233011	165902	231851
M296T106	296.132	105.713								459445	503608	489320
M295T506	295.148	506.174								472914	490367	1.08488e+06
M385T31	385.327	31.242								57839.6	70035.7	67579
M96T75	96.0423	75.3745								212921	236132	256119
M444T35	444.4	34.556								79562.2	113110	80370.7
M376T428	376.141	428.388								736212	622075	617587
M572T34_2	572.499	33.896								78373.5	97233.9	93597.7
M964T45	964.037	45.133								100029	88586.2	140329
M282T101	282.277	101.043								759623	820098	757235
M734T32	733.575	32.2455								50371.8	48099.6	89827.6
M486T36	486.358	36.2195								111675	120231	83022.2
M468T117	468.242	117.442								228106	219707	236494
M209T102	209.09	101.867								490136	483450	266555
M916T45_1	915.67	45.186								156637	201650	114059
M959T35	958.697	35.2145								73094.6	72750.2	73363.4
M723T32	722.569	31.903								163716	188422	159926
M530T307	529.847	307.099								265674	278361	273485
M530T305	529.927	304.881								4379.66	49268	4990.85
M998T45_1	997.729	45.287								113394	209985	171092
M518T34	518.384	33.922								154336	55730.4	48547
M298T353_2	298.144	353.397								119662	115057	128442
M441T48_1	441.296	47.987								264039	258713	286646
M285T33	285.295	33.288								50007.9	59672.6	54979
M323T342	323.214	341.911								149651	138840	126922
M814T36	813.596	35.5445								119121	100728	62059.1
M572T32	572.466	31.572								161324	71777	82054.7
M901T36	900.661	35.886								164143	133162	169017
M379T35	379.331	34.543								171262	157679	140489
M472T35	472.342	35.203								117467	124345	102047
M536T33	536.465	32.567								104881	118757	130524
M100T43	100.074	42.5765								212282	225124	214546
M247T229	247.17	229.158								154149	130795	139992
M548T33_2	548.474	32.567								93785.9	127716	125898
M742T33	741.583	32.567								150655	106460	104315
M524T32	524.427	31.928								89952.9	102531	90776.2
M459T38	459.267	37.896								16345.6	277933	22467.2
M223T251	223.098	251.095								167119	167421	179552
M432T377	432.212	376.979								307183	317000	345574
M421T33_3	421.344	32.567								99046.7	123624	138573
M661T32	660.522	31.903								115702	117961	129845
M1018T48	1017.74	48.423								93534.2	94017.5	63638.4
M420T34	420.347	33.896								76739.6	90105.3	84134.1
M365T110_2	365.285	109.702								151912	151364	140322
M516T32	516.414	31.903								85562.1	14730.7	67976.7
M333T377	333.156	376.979								382324	247004	385587
M310T105	310.113	105.234								308886	374393	407978
M398T38	398.256	37.5595								21452.6	250771	42170.2
M398T36	398.322	36.2195								111718	233244	136345
M609T32_1	608.519	31.896								90980.7	134450	121687
M395T360	395.163	360.451								148637	142266	154882
M723T34	722.622	33.592								120579	38697.5	34790.5
M170T56	170.116	56.332								207944	361233	230797
M257T277	257.147	277.071								184803	176146	172694
M879T33	878.687	32.567								94508.3	80202.5	90138.3
M612T35_2	612.458	34.9305								58251.6	88264.9	237139
M613T52_1	612.516	51.742								212314	398568	430361
M589T37	589.448	36.533								87479.8	66598.5	157352
M589T31	589.48	31.236								69519.6	69389.5	77565.5
M440T34_1	440.319	33.896								142839	95266.4	140165
M276T394	276.106	393.995								134887	148777	159198
M147T67	147.061	67.205								338554	296684	315617
M636T35	636.464	35.2145								75566.6	146153	48229.2
M637T32	636.549	31.903								134312	120948	136032
M294T464	294.152	463.854								1.03848e+06	1.38897e+06	1.13471e+06
M735T43	734.54	43.143								298898	261386	122344
M337T37	337.234	37.236								211667	194963	222715
M285T88	285.167	87.923								265343	285820	250129
M382T35	382.33	34.8845								16374.3	95865.1	21425.1
M407T206	407.324	205.977								124382	132407	137097
M337T378	337.108	378.279								312797	338854	330848
M653T33	652.546	32.567								139383	148836	137287
M959T36	959.363	36.2195								48568.3	40926.9	44926.7
M823T36	822.603	36.2195								115939	125038	127423
M823T32	822.659	32.235								41860.8	84993	69204.9
M521T33_2	521.45	33.262								109037	89033.3	74404.6
M1067T35	1066.77	35.307								41841.6	68131.8	75697.9
M838T35	837.614	34.543								113557	79573.2	135323
M294T507	294.152	507.052								525904	424442	736067
M398T33	398.347	32.598								72647.1	83391.4	88537.2
M304T145	304.282	145.488								136034	144956	136855
M315T47	315.173	47.215								49830.4	51921.9	159436
M1021T33	1020.77	32.598								59813.9	79055.1	69255.3
M607T31	606.504	31.236								61085.2	110523	92141.7
M891T36_2	891.321	36.277								42662.3	72277.2	117650
M248T382	248.121	381.579								160719	174477	167388
M887T37	886.594	36.93								32259	30355.5	97871.9
M887T44	886.651	44.2365								112067	105020	172965
M671T33	670.557	33.2555								127694	113326	131296
M775T45_1	774.572	45.133								349499	165684	269827
M516T444	516.151	444.007								140462	133849	140616
M442T33	442.376	32.5825								144362	89386.6	129002
M983T37_2	983.049	36.533								54244.1	42933.8	41230
M179T48	179.068	48.423								96178.7	92801.7	105075
M637T36	636.517	35.5965								156460	54373.6	61748.2
M602T38	602.403	37.9515								179260	67785.5	17574
M657T35	657.444	35.203								80020.3	59856.1	80887
M457T35	457.293	35.226								182233	176372	188034
M715T34	714.532	33.896								110411	101040	110773
M424T90	424.299	89.5875								303142	293156	284312
M1190T36	1189.86	35.937								49340.9	55170	56415.3
M901T33	900.719	32.582								79455.8	19974.6	17130.7
M280T225	280.152	225.158								128461	134440	137318
M229T326_2	229.152	325.521								492128	542550	486480
M294T41	294.277	40.637								207999	203371	216256
M442T47	442.387	47.186								112953	18609.3	36771.1
M306T187	306.131	187.312								228792	242857	137705
M550T33	550.45	32.563								130283	107613	121123
M468T47	468.401	47.186								171451	173610	183335
M937T33	936.73	32.5825								85074.5	72666.5	71231.8
M116T67	116.069	66.555								164117	169101	153210
M430T390	430.196	390.207								89691.8	90028.4	88242.7
M853T32	852.657	32.235								32772.8	90186.5	38945.6
M136T50	136.074	49.742								313229	267778	306016
M247T39	247.188	38.586								104311	92232.8	99530.3
M1189T35	1188.86	35.2505								58803.5	39008.1	50875
M124T64	124.057	64.016								233719	230778	219122
M857T36	856.625	35.597								108455	88545.5	111466
M926T36	925.668	35.873								132003	48299.1	76069
M441T32_1	441.332	31.928								109704	65874.3	131716
M625T32_1	624.518	31.912								156201	75414.1	101025
M927T33	926.691	33.236								100565	87769.1	105156
M1056T37	1056.1	36.6065								33658.2	36877.1	46779.5
M316T378	316.13	377.629								251187	427204	264455
M597T31	597.484	31.236								57362.9	81375.8	80535.9
M501T37_1	501.347	36.612								127606	50786.1	51644.7
M501T37_2	501.38	36.8845								68544.7	154446	153428
M858T41_1	857.629	40.5295								189290	94066.5	102117
M908T37	907.668	36.566								52463.5	91323.1	95667.2
M108T72	108.042	72.065								304435	334921	332096
M137T236	137.043	236.478								186595	233457	122286
M1140T37	1139.82	36.612								67790	51108.2	36610.8
M463T36_2	463.338	35.873								177234	191412	217987
M394T337	394.107	337.322								164615	180797	128470
M940T45	940.015	44.526								69217.8	53944.5	131099
M276T399	276.141	399.437								151735	178249	221224
M545T35_2	545.395	35.2145								64050	127807	48494.8
M545T32	545.434	31.582								106028	74323.3	63118.5
M1027T36_1	1026.75	35.873								64986.7	67894.7	57360.1
M606T33	606.465	32.567								161109	150463	129205
M704T32	703.533	31.903								131098	132133	132573
M295T449	295.148	448.715								727960	430612	441242
M414T33_1	414.343	33.236								64955.5	113793	86111.4
M220T172	220.095	171.722								91161.5	79791.8	91874.9
M724T40	723.532	39.9055								60813.4	151412	127167
M339T37	339.251	37.265								155159	159638	173712
M471T32	471.379	31.903								81558.1	74909.6	85481.3
M515T36	515.36	35.9415								175922	95909.9	17248.7
M713T116	712.559	115.809								301209	435701	436352
M245T129	245.093	128.988								328090	328497	337232
M821T36	820.598	35.93								67708	100537	132547
M747T33	746.625	32.567								113090	103277	112320
M599T31	599.5	31.236								77287.3	93542.5	70507.8
M510T32	510.448	31.903								106456	105127	95338.3
M619T32	618.508	31.896								97651	113732	120626
M721T32	720.555	31.9155								105240	103378	144149
M721T33_1	720.607	32.9275								104843	43378.7	39898
M584T37	583.544	36.6115								89893	86542.1	93441.1
M473T49	473.286	49.129								87829.5	158112	82244.9
M473T54	473.322	53.805								164037	165675	196301
M411T63	411.189	62.676								208626	187361	192283
M360T450	360.146	450.016								187316	183456	181780
M309T284	309.178	283.661								231736	166533	164891
M309T287	309.214	287.109								112772	9124.42	11302.7
M722T33_1	721.538	32.563								133309	114441	83775.4
M582T31	582.485	31.248								60996.9	80756.7	84422.2
M173T40	173.079	39.987								224605	232339	235854
M257T301	256.98	300.86								224881	228564	247462
M618T37	618.462	36.93								43128.4	113459	194711
M442T81	442.277	80.685								323400	389899	305933
M674T32	673.551	31.9055								77098.8	38784.6	118549
M329T108_1	329.193	108.111								205724	487404	257002
M796T32	795.613	31.903								81479.4	90814.1	80844.9
M551T35_1	550.514	35.203								70142.2	65782.3	69767.6
M867T37	866.633	36.566								66307.2	78347.5	189245
M534T37	534.35	37.2765								129912	24234.4	76088.4
M1160T36	1159.84	35.59								50530.5	36037.5	60803.3
M211T47	211.142	46.516								154187	112891	132821
M623T49	622.536	49.129								81726.9	86671.6	81645.5
M414T38	414.316	37.863								261173	127450	121162
M782T39	781.557	39.2095								190035	249084	244746
M666T36	666.471	35.937								149919	88299.9	87302.1
M792T34	791.628	33.5905								35040.7	35671.3	102037
M782T46	782.075	45.783								89965.8	117830	92757.4
M191T364	191.1	363.769								252196	257701	258447
M260T228	260.083	228.065								5828.41	112478	4199.94
M120T171	120.078	171.416								93400.8	91484.8	99317.5
M318T411	318.126	411.027								206840	205650	202179
M527T34_1	526.517	33.896								86731.4	94945.7	80971.7
M395T144	395.342	143.511								91084.4	102859	108863
M560T37_3	560.473	36.566								120512	83716.5	218284
M226T356	226.068	355.78								182208	188840	191958
M258T297	257.957	297.397								911.04	120271	1610.62
M258T298	257.99	298.254								399496	404333	405298
M693T33_3	693.448	33.2605								21862.2	13633.9	120828
M195T114	195.136	114.499								249203	370280	260879
M323T318_2	323.071	318.046								272766	298095	367826
M955T44	954.693	43.823								174479	80733.7	103303
M208T209	208.094	208.658								173449	166135	177461
M298T38	298.271	37.896								162633	147504	166911
M390T103	390.289	103.124								338584	43882.3	26573.9
M515T33	515.406	33.236								82827.6	99357.5	87481.9
M379T50	379.281	50.4535								75682	116467	75922.1
M379T37_2	379.284	36.93								48750.3	137033	300175
M379T49	379.331	49.4585								113231	121868	90883.9
M289T60	289.291	60.242								183130	181960	197692
M125T77	125.069	76.741								342916	358384	427700
M705T37	704.516	36.566								91732.9	87145	51620.5
M460T227	460.323	227.433								132538	142737	138749
M360T32	360.323	31.565								40774.7	53073.2	35787.4
M785T40	784.575	39.833								183385	277974	199447
M951T36	950.682	35.93								77430.3	102944	102283
M779T46	778.567	46.215								297896	150587	245777
M1139T36	1138.83	35.886								86137.3	105130	104222
M223T61	223.106	60.676								267517	454814	474223
M836T35	835.604	34.8795								72537.4	72611.9	74860.2
M389T33	389.282	32.598								146590	141415	143212
M146T122	146.079	122.101								563112	602058	334904
M559T37_2	559.419	37.203								86136.6	121324	92772.5
M561T47	561.484	46.8145								164831	161209	160811
M234T466	234.094	465.846								244068	1.6757e+06	449923
M921T33	920.737	33.2295								34745.4	91761.7	29778.8
M499T32	499.41	31.928								94531.1	111232	125994
M260T250_1	260.051	249.742								141852	133921	78107.9
M620T33	619.609	33.236								41989.9	53875	37048.2
M179T52	179.141	51.742								102059	96760.2	175757
M960T48	959.696	48.423								83556.3	62024.7	107664
M960T33	959.737	32.8995								24130.3	54463.4	13021.7
M130T322	130.084	321.582								174233	180643	183295
M190T354	190.141	353.811								290787	281454	278193
M1066T36	1065.78	36.2715								72780.4	84806.8	79439.9
M245T114	245.136	113.722								192440	192983	197095
M333T63	333.26	63.336								227795	206691	210021
M993T44	992.728	44.473								44568.9	121111	79071
M290T303	289.956	303.284								173563	155369	171786
M499T33	499.372	32.5825								124506	41326.9	66700.7
M166T48	166.085	48.464								160462	151287	165191
M406T31	406.362	31.235								31343.6	39853.7	34517.9
M325T62	325.199	61.915								492195	228504	247684
M262T465	262.126	465.465								346301	889147	279773
M212T284	212.09	284.213								193699	184755	172937
M925T33	924.725	32.5595								35384	90202.1	25288.4
M799T50	798.545	50.1135								76293.2	101381	83123.9
M667T308	666.755	308.322								211899	218185	214637
M349T154	349.276	154.121								498390	389596	379830
M889T34	888.674	33.896								81503.5	92320.7	86820.9
M889T36	888.724	35.93								47502.6	35567.5	112137
M244T379	244.11	378.93								105696	118755	99870.4
M130T295	130.048	295.104								92673.6	84278.5	76831.6
M600T32	600.497	31.903								102754	115459	96594.5
M682T304	681.863	303.922								175402	175457	168605
M1017T36	1017.41	35.988								38737.6	47084.3	43303.7
M410T232	410.286	232.066								119568	112487	119208
M337T526	337.168	525.511								141962	562277	851870
M667T32	666.526	31.903								105996	92891.4	104641
M275T404	275.157	403.687								92279.4	94449.7	103714
M659T32	658.506	31.903								91788	108886	91315.8
M560T33_2	560.498	32.567								98900.6	118859	96314.3
M879T36	878.587	35.988								61469.4	65205.5	37434.6
M629T32	629.472	31.903								84466.7	125927	82605.2
M1110T35	1109.81	35.307								62661.4	67712.8	65221.9
M271T35	271.152	35.307								73067.9	78830.1	263815
M258T147	258.095	147.47								329906	222117	320009
M315T36	315.194	36.277								79954	27775.5	23753.9
M270T415	270.094	414.977								105069	102104	113260
M439T457	439.188	456.585								139560	143388	135567
M400T416	400.142	415.637								97629.5	100082	105027
M495T33	495.365	33.288								52485.6	58451	64335.6
M311T31	311.254	30.841								24154.4	29643.3	81327.4
M221T107	221.111	106.53								307043	251319	283974
M558T36	557.501	35.9105								7374.84	70827.7	61528.1
M535T36_1	535.358	36.255								50722.5	59608.2	128125
M218T353	218.1	353.141								206283	205007	197251
M474T31	474.395	31.236								56800.8	76208.8	62731.5
M665T33	664.511	33.223								39667.1	70444.6	70988
M1189T37	1189.36	36.566								48942	47770.6	54695.4
M236T308	235.918	307.674								301698	286990	302002
M385T402	385.115	402.429								91370.7	109402	107655
M353T83	353.229	82.651								449340	400729	365502
M1034T491	1034.34	491.023								89899.6	92060.1	94490.7
M641T37	641.363	37.236								84550.5	73934.4	42037.5
M311T38	311.22	37.8795								320928	292958	298852
M429T62	429.318	62.3935								137469	193129	129626
M1024T35	1023.75	35.203								77261.9	46065.3	60381
M423T52	423.219	51.805								80610.9	98052.6	78433
M729T33	728.613	32.567								134701	125503	137048
M220T398	220.079	397.785								171248	256911	227718
M474T33	474.36	32.567								90103	128409	128690
M391T310_2	391.037	309.554								200672	201892	196324
M1080T36	1079.79	35.5955								73344.3	63768.1	87829.5
M393T49	393.312	48.505								290067	285440	265696
M579T120	579.435	119.652								175039	141811	126608
M691T33_2	690.608	33.2295								22522.2	62945.8	33990.5
M728T44_1	727.537	43.836								173710	139027	229460
M458T33_1	458.326	32.5825								172924	148585	136092
M356T34	356.22	33.873								61724.5	91438.8	72825
M249T404	249.113	404.374								260418	251362	309232
M113T114	113.069	114.499								204994	207956	183082
[truncated: 16,244 more rows]

## Sheet: neg
ID	m/z	rt(s)	Name	HMDB	KEGG	SuperClass	Class	SubClass	adduct	FV1	FV2	FV3
M203T415	203.066	414.888	.alpha.-L-Glu-Gly	HMDB0028819		Organic acids and derivatives	Carboxylic acids and derivatives	Amino acids, peptides, and analogues	[M-H]-	30164.6	29437.2	29555.8
M421T486	421.072	486.003	.alpha.,.alpha.'-trehalose 6-phosphate	HMDB0001124	C00689	Organic oxygen compounds	Organooxygen compounds	Carbohydrates and carbohydrate conjugates		228681	232370	243110
M343T427	343.018	426.769	.beta.-glycerophosphate	HMDB0002520	C02979	Lipids and lipid-like molecules	Glycerophospholipids	Glycerophosphates		4227.75	4385.04	3701.9
M89T284	89.024	283.973	.beta.-hydroxypropionic acid	HMDB0000700	C01013	Organic acids and derivatives	Hydroxy acids and derivatives	Beta hydroxy acids and derivatives	[M-H]-	696849	597758	716350
M611T383	611.134	382.738	(-)-epigallocatechin	HMDB0038361	C12136	Phenylpropanoids and polyketides	Flavonoids	Flavans	[M-H]-	21527	20198.3	24559.5
M503T252	503.299	251.808	(19r)-9-acetyl-19-hydroxy-10,14-dimethyl-20-oxopentacyclo[11.8.0.0<2,10>.0<4,9 >.0<14,19>]henicos-17-yl acetate			Lipids and lipid-like molecules	Steroids and steroid derivatives	Steroid esters	[M-H]-	463163	672007	433916
M190T212	190.05	211.742	(2-oxo-2,3-dihydro-1h-indol-3-yl)acetic acid	HMDB0035514	C22202	Organoheterocyclic compounds	Indoles and derivatives	Indolyl carboxylic acids and derivatives		159065	149305	152945
M493T26	493.296	25.952	(2s,3r,5r,10r,13r,14s,17s)-2,3,14-trihydroxy-10,13-dimethyl-17-[(2r,3r,5r)-2,3,6-trihydroxy-5,6-dimethylheptan-2-yl]-2,3,4,5,9,11,12,15,16,17-decahydro-1h-cyclopenta[a]phenanthren-6-one			Lipids and lipid-like molecules	Steroids and steroid derivatives	Bile acids, alcohols and derivatives	[M-H-H20]-	690980	641252	736365
M631T219	631.382	219.07	(2s,3s,4s,5r,6r)-6-[[(3s,6ar,6bs,8as,14br)-8a-carboxy-4,4,6a,6b,11,11,14b-heptamethyl-1,2,3,4a,5,6,7,8,9,10,12,12a,14,14a-tetradecahydropicen-3-yl]oxy]-3,4,5-trihydroxyoxane-2-carboxylic acid			Lipids and lipid-like molecules	Prenol lipids	Terpene glycosides	[M-H]-	903129	918891	982847
M735T475	735.217	475.125	(phenoxymethyl)penicilloic acid			Organic acids and derivatives	Carboxylic acids and derivatives	Amino acids, peptides, and analogues		15377.5	22746.5	12660.5
M147T390	147.029	390.007	(S)-2-Hydroxyglutarate	HMDB0000694	C03196	Organic acids and derivatives	Hydroxy acids and derivatives	Short-chain hydroxy acids and derivatives	[M+CH3COO]-	1.97395e+06	1.94943e+06	1.91118e+06
M329T112	329.233	112.465	(z)-5,8,11-trihydroxyoctadec-9-enoic acid			Lipids and lipid-like molecules	Fatty Acyls	Fatty acids and conjugates		1.2246e+07	1.1889e+07	1.93307e+07
M581T386	581.19	385.931	[4-[3,4,5-trihydroxy-6-(hydroxymethyl)oxan-2-yl]oxyphenyl]methyl 3-acetyloxy-2-hydroxy-2-[(4-hydroxyphenyl)methyl]butanoate			Organic oxygen compounds	Organooxygen compounds	Carbohydrates and carbohydrate conjugates		41168.6	32484.5	36945.5
M591T470	591.174	469.953	1-(1,2-dihexanoylphosphatidyl)inositol-5-phosphate			Lipids and lipid-like molecules	Glycerophospholipids	Glycerophosphoinositol phosphates		19293.9	19020	18479.9
M239T444	239.055	444.041	1-(2-hydroxyphenyl)-3-phenyl-1,3-propanedione			Phenylpropanoids and polyketides	Linear 1,3-diarylpropanoids	Chalcones and dihydrochalcones		5228.32	6873	4872.67
M519T454	519.153	454.194	1-[4,5-dihydroxy-6-(hydroxymethyl)-3-[(e)-3-(4-hydroxyphenyl)prop-2-enoyl]oxyoxan-2-yl]oxy-6-hydroxy-7-methylidene-4a,5,6,7a-tetrahydro-1h-cyclopenta[c]pyran-4-carboxylic acid			Phenylpropanoids and polyketides	Cinnamic acids and derivatives	Hydroxycinnamic acids and derivatives		83289.1	84291.9	81511.5
M176T262	176.092	262.41	1-deoxy-1-(methylamino)-d-galactitol			Organic oxygen compounds	Organooxygen compounds	Carbohydrates and carbohydrate conjugates	[M+Cl]-	414122	412500	451119
M213T422_1	213.015	422.455	1-Deoxy-D-xylulose 5-phosphate	HMDB0001213	C11437	Organic oxygen compounds	Organooxygen compounds	Carbohydrates and carbohydrate conjugates	[M-H-H20]-	6733.23	7615.22	13658.6
M409T240	409.233	239.811	1-hexadecanoyl-2-sn-glycero-3-phosphate			Lipids and lipid-like molecules	Glycerophospholipids	Glycerophosphates	[M-H+NH3]-	220875	198201	222286
M296T192	296.098	192.277	1-methylguanosine			Nucleosides, nucleotides, and analogues	Purine nucleosides		[M-H+NH3]-	244015	304886	298464
M363T105_1	363.073	105.142	1-methyluric acid	HMDB0003099	C16359	Organoheterocyclic compounds	Imidazopyrimidines	Purines and purine derivatives	[M-H]-	372978	887919	471918
M435T235	435.248	235.191	1-oleoyl-l-.alpha.-lysophosphatidic acid			Lipids and lipid-like molecules	Glycerophospholipids	Glycerophosphates	[M-H]-	150011	152231	151704
M452T171	452.275	170.789	1-palmitoyl-2-hydroxy-sn-glycero-3-phosphoethanolamine	HMDB0011503		Lipids and lipid-like molecules	Glycerophospholipids	Glycerophosphoethanolamines		75973.7	85651	72137.2
M803T136	802.566	136.076	1-palmitoyl-2-linoleoyl-sn-glycero-3-phosphocholine	HMDB0007973		Lipids and lipid-like molecules	Glycerophospholipids	Glycerophosphocholines	[M-H]-	93753.4	67938	80615.6
M437T33	437.268	33.326	1-stearoyl-2-hydroxy-sn-glycero-3-phosphate			Lipids and lipid-like molecules	Glycerophospholipids	Glycerophosphates		162639	191301	188975
M743T135	742.544	135.416	1-stearoyl-2-linoleoyl-sn-glycero-3-phosphoethanolamine	HMDB0008994		Lipids and lipid-like molecules	Glycerophospholipids	Glycerophosphoethanolamines		157997	116793	132259
M165T155	165.019	155.415	1,2-Benzenedicarboxylic acid						[M+Cl]-	123114	120199	128143
M591T269	591.406	268.937	1,2-dimyristoyl-sn-glycero-3-phosphate			Lipids and lipid-like molecules	Glycerophospholipids	Glycerophosphates		13603	10204.6	12988.9
M391T347	391.107	347.39	1,3-Dimethyluric acid	HMDB0001857		Organoheterocyclic compounds	Imidazopyrimidines	Purines and purine derivatives	[M-H]-	85886.6	83402.5	81678.6
M477T328	477.171	327.861	1,4-bis[(p-hydroxyphenethyl)amino]anthraquinone			Benzenoids	Anthracenes	Anthraquinones	[M-H+NH3]-	94281.7	93027.4	96516
M317T364	317.053	364.244	1,4-d-xylobiose		C01630	Organic oxygen compounds	Organooxygen compounds	Carbohydrates and carbohydrate conjugates	[M-H]-	94025	93233.9	90729.3
M185T146	185.118	146.107	10-hydroxy-2-decenoic acid			Organic acids and derivatives	Hydroxy acids and derivatives	Medium-chain hydroxy acids and derivatives		4.60679e+06	2.72914e+06	4.81984e+06
M349T321	349.199	320.745	11-dehydrothromboxane b2		C05964	Lipids and lipid-like molecules	Fatty Acyls	Eicosanoids		31818.6	28676.7	29530.7
M313T63_2	313.236	63.059	12,13-dihydroxy-9z-octadecenoic acid			Lipids and lipid-like molecules	Fatty Acyls	Fatty acids and conjugates		1.07027e+06	1.19151e+06	999914
M295T58	295.227	58.074	13-hydroxy-9z,11e-octadecadienoic acid	HMDB0112194		Lipids and lipid-like molecules	Fatty Acyls	Lineolic acids and derivatives	[M-H]-	9.99717e+06	8.51341e+06	1.34459e+07
M293T77	293.21	77.079	13-OxoODE						[M-H]-	1.05952e+06	460860	1.14557e+06
M415T193	415.158	192.951	13:4+4o fatty acyl hexoside						[M-2H+K]-	451031	421453	469952
M293T54	293.211	54.068	13s-hydroperoxy-9z,11e-octadecadienoic acid		C04717	Lipids and lipid-like molecules	Fatty Acyls	Lineolic acids and derivatives	[M-H]-	7.37598e+06	6.7719e+06	7.45781e+06
M333T55_1	333.205	55.354	15-keto-PGE1							99712.4	204780	194092
M271T56	271.227	56.098	16-hydroxyhexadecanoic acid	HMDB0006294	C18218	Lipids and lipid-like molecules	Fatty Acyls	Fatty acids and conjugates		5.60019e+06	4.79986e+06	5.75166e+06
M355T24	355.193	23.982	16-phenyltetranorprostaglandin f2.alpha.			Lipids and lipid-like molecules	Fatty Acyls	Eicosanoids		297024	266752	323881
M361T274	361.221	273.617	19,20-dihydroxy-4z,7z,10z,13z,16z-docosapentaenoic acid	HMDB0010214		Lipids and lipid-like molecules	Fatty Acyls	Fatty acids and conjugates		442962	460418	473721
M230T251	230.102	250.867	1h-indole-3-carboxylic acid, 1-pentyl-			Organoheterocyclic compounds	Indoles and derivatives	Indolecarboxylic acids and derivatives	[M-H+CH3CN]-	57463.3	69978.6	55491.4
M230T393	230.065	392.548	1h-indole-5-carboxylic acid, 3-(2-methyl-1-oxopropyl)-1-[2-oxo-3-(4-phenoxyphenoxy)propyl]-			Benzenoids	Benzene and substituted derivatives	Diphenylethers	[M-H-H20]-	82802.6	88369	84857.2
M166T275	166.05	274.967	2-amino-3-methoxybenzoic acid	HMDB0060374		Benzenoids	Benzene and substituted derivatives	Benzoic acids and derivatives	[M-H]-	57326	65032.3	62115.6
M126T281	126.019	280.613	2-amino-4,6-dihydroxypyrimidine			Organoheterocyclic compounds	Diazines	Pyrimidines and pyrimidine derivatives		415556	445874	375769
M160T403	160.06	402.887	2-aminoadipic acid	HMDB0000510	C00956	Organic acids and derivatives	Carboxylic acids and derivatives	Amino acids, peptides, and analogues	[M-H-H20]-	46198.3	42390	39718.2
M177T386	177.04	386.048	2-Dehydro-3-deoxy-D-gluconate		C00204				[M-H-H20]-	338958	231419	291841
M213T329	213.016	328.676	2-Deoxyribose 5-phosphate	HMDB0001031	C00673	Organic oxygen compounds	Organooxygen compounds	Carbohydrates and carbohydrate conjugates	[M-2H+K]-	170544	167009	165330
M111T467	111.009	466.848	2-furancarboxylic acid	HMDB0000617	C01546	Organoheterocyclic compounds	Furans	Furoic acid and derivatives		2.25348e+06	2.2902e+06	2.37782e+06
M111T364	111.008	363.901	2-Furoic acid	HMDB0000617	C01546	Organoheterocyclic compounds	Furans	Furoic acid and derivatives		678413	665161	703131
M144T186	144.045	185.568	2-heptyl-4-hydroxyquinoline n-oxide		C04284	Organoheterocyclic compounds	Quinolines and derivatives	4-hydroxy-2-alkylquinolines		349474	386182	383582
M186T26	186.044	26.446	2-hydroxy-6-methylquinoline-3-carbaldehyde			Organoheterocyclic compounds	Quinolines and derivatives	Quinolones and derivatives	[M+Cl+NH3]-	176333	163070	182506
M243T37	243.195	37.316	2-hydroxymyristic acid	HMDB0002261		Lipids and lipid-like molecules	Fatty Acyls	Fatty acids and conjugates	[M-H]-	136243	110119	110317
M175T286	175.061	285.686	2-Isopropylmalic acid	HMDB0000402	C02504	Lipids and lipid-like molecules	Fatty Acyls	Fatty acids and conjugates	[M+CH3COO]-	1.10187e+06	332116	2.29359e+06
M237T343	237.061	343.475	2-keto-3-deoxyoctonic acid			Organic oxygen compounds	Organooxygen compounds	Carbohydrates and carbohydrate conjugates	[M-2H+Na]-	671021	665811	704816
M253T164	253.061	164.447	2-keto-D-Gluconic acid		C06473					237499	43389.5	32880.8
M193T351	193.034	350.845	2-keto-l-gulonic acid		C15673	Organic oxygen compounds	Organooxygen compounds	Carbohydrates and carbohydrate conjugates		986654	1.18753e+06	1.15992e+06
M203T155	203.055	155.443	2-Ketobutyric acid	HMDB0000005	C00109	Organic acids and derivatives	Keto acids and derivatives	Short-chain keto acids and derivatives	[M-H]-	196544	173416	199902
M192T177	192.065	176.842	2-methylhippuric acid	HMDB0011723		Benzenoids	Benzene and substituted derivatives	Benzoic acids and derivatives		486240	445175	477909
M159T156	159.029	156.103	2-oxoadipic acid	HMDB0000225	C00322	Organic acids and derivatives	Keto acids and derivatives	Medium-chain keto acids and derivatives	[M-H-H20]-	650997	690756	750961
M145T84	145.05	83.567	2,2-dimethylsuccinic acid	HMDB0002074		Lipids and lipid-like molecules	Fatty Acyls	Fatty acids and conjugates	[M-H+NH3]-	1.54478e+06	1.55e+06	1.58337e+06
M153T72	153.019	72.224	2,3-dihydroxybenzoic acid	HMDB0000397	C00196	Benzenoids	Benzene and substituted derivatives	Benzoic acids and derivatives	[M-H]-	1.23054e+06	1.14565e+06	347389
M220T619	220.145	618.874	2,6-di-tert-butyl-4-methoxyphenol			Benzenoids	Phenols	Methoxyphenols	[M-2H+Na]-	21293.1	121473	23241.2
M115T333	115.039	332.794	2'-Deoxy-D-ribose	HMDB0003224	C01801	Organic oxygen compounds	Organooxygen compounds	Carbohydrates and carbohydrate conjugates		199910	202238	168376
M346T422	346.053	422.266	2'-deoxyguanosine 5'-monophosphate	HMDB0001044	C00362	Nucleosides, nucleotides, and analogues	Purine nucleotides	Purine deoxyribonucleotides	[M+Cl+NH3]-	50903.2	40864.1	85438.3
M165T74	165.066	73.583	2'-hydroxy-6'-methoxyacetophenone			Organic oxygen compounds	Organooxygen compounds	Carbonyl compounds	[M+Cl]-	445782	386396	421900
M281T144	281.088	144.116	2'-O-methylinosine						[M-2H+K]-	225115	270695	225249
M263T444	263.04	443.77	2',2'-difluoro-2'-deoxyuridine			Nucleosides, nucleotides, and analogues	Pyrimidine nucleosides	Pyrimidine 2'-deoxyribonucleosides		81157.7	85608.9	107843
M210T414	210.076	414.17	2',3'-dideoxycytidine	HMDB0015078	C07207	Nucleosides, nucleotides, and analogues	Pyrimidine nucleosides	Pyrimidine 2',3'-dideoxyribonucleosides		12514.4	20007	12789.7
M309T45	309.278	45.335	2E-Eicosenoic acid							376291	597273	397731
M255T53	255.05	53.398	3-(5-phenylthiophen-2-yl)prop-2-ynyl acetate			Organoheterocyclic compounds	Thiophenes	2,5-disubstituted thiophenes		175986	104920	181022
M473T172	473.19	172.142	3-(cyclohexylamino)-2-hydroxy-1-propanesulfonic acid			Organic nitrogen compounds	Organonitrogen compounds	Cyclohexylamines		222579	149795	194541
M405T33	405.276	33.341	3-dehydrocholic acid							242527	305118	333381
M535T210	535.151	210.35	3-deoxy-d-glycero-d-galacto-2-nonulosonic acid			Organic oxygen compounds	Organooxygen compounds	Carbohydrates and carbohydrate conjugates	[M-H]-	67644.9	65263.4	70940.8
M507T26	507.312	25.952	3-furancarboxylic acid, tetrahydro-4-methylene-2-octyl-5-oxo-, (2r,3s)-			Organoheterocyclic compounds	Lactones	Gamma butyrolactones		2.04783e+06	2.14719e+06	2.24724e+06
M161T286	161.045	286.338	3-Hydorxy-3-methylglutaric acid	HMDB0000355/HMDB0059737	C03761	Lipids and lipid-like molecules	Fatty Acyls	Fatty acids and conjugates	[M-H]-	162345	211730	219825
M161T370	161.046	369.528	3-hydroxy-3-methylglutaric acid	HMDB0000355	C03761	Lipids and lipid-like molecules	Fatty Acyls	Fatty acids and conjugates		5.77407e+06	5.54134e+06	5.50668e+06
M193T155	193.05	154.745	3-hydroxy-4-methoxycinnamic acid	HMDB0000955	C10470	Phenylpropanoids and polyketides	Cinnamic acids and derivatives	Hydroxycinnamic acids and derivatives	[M+CH3COO]-	2.90167e+06	1.78638e+06	1.79569e+06
M327T416	327.091	416.022	3-hydroxy-6,2',4'-trimethoxyflavone			Phenylpropanoids and polyketides	Flavonoids	Flavones	[M-2H+K]-	740007	580694	586306
M152T159	152.034	158.755	3-hydroxyanthranilic acid	HMDB0001476	C00632	Benzenoids	Benzene and substituted derivatives	Benzoic acids and derivatives	[M-H+CH3CN]-	411644	240083	287413
M187T109	187.133	109.106	3-hydroxycapric acid	HMDB0002203		Organic acids and derivatives	Hydroxy acids and derivatives	Medium-chain hydroxy acids and derivatives	[M-H]-	1.64217e+06	1.66274e+06	1.62204e+06
M297T357	297.081	356.885	3-Hydroxyflavone						[M-H+CH3CN]-	696023	697478	725474
M243T86	243.196	85.607	3-hydroxymyristic acid	HMDB0061656		Lipids and lipid-like molecules	Fatty Acyls	Fatty acids and conjugates	[M+CH3COO]-	598991	459409	628943
M151T191	151.039	190.593	3-hydroxyphenylacetic acid	HMDB0000440	C05593	Benzenoids	Phenols	1-hydroxy-4-unsubstituted benzenoids		194759	235054	214206
M94T341	94.0293	340.815	3-hydroxypyridine			Organoheterocyclic compounds	Pyridines and derivatives	Hydroxypyridines		64311.7	58886.4	82002.5
M248T78	248.092	78.298	3-Indolepropionic acid						[M-H]-	647972	503838	604450
M159T442	159.065	442.445	3-Methyladipic acid	HMDB0000555		Lipids and lipid-like molecules	Fatty Acyls	Fatty acids and conjugates		5662.36	7062.86	6640.36
M942T274	941.51	274.426	3-rha(1-2)gal(1-2)glua-soyasaponenol b			Lipids and lipid-like molecules	Prenol lipids	Terpene glycosides	[M-H]-	30252.5	29548.6	31520.1
M632T359	632.202	358.895	3'-sialyllactose			Organic oxygen compounds	Organooxygen compounds	Carbohydrates and carbohydrate conjugates		48089.2	47575.9	46265.7
M144T209	144.029	209.031	4-hydroxy-l-glutamic acid	HMDB0002273	C05947	Organic acids and derivatives	Carboxylic acids and derivatives	Amino acids, peptides, and analogues		65081.1	61463	73173.3
M163T109	163.039	108.565	4-Hydroxycinnamic acid	HMDB0002035	C00811	Phenylpropanoids and polyketides	Cinnamic acids and derivatives	Hydroxycinnamic acids and derivatives		260800	183748	190265
M181T251	181.013	251.214	4-hydroxyisophthalic acid		C21168	Benzenoids	Benzene and substituted derivatives	Benzoic acids and derivatives		61851.5	54175.3	53755.5
M182T47	182.044	46.65	4-pyridoxic acid	HMDB0000017	C00847	Organoheterocyclic compounds	Pyridines and derivatives	Pyridinecarboxylic acids and derivatives	[M-H-H20]-	606552	621261	585523
M399T417	399.093	416.888	4'-demethylpodophyllotoxin		C10553	Lignans, neolignans and related compounds	Lignan lactones	Podophyllotoxins	[M-H]-	73795.2	86537.6	71490.6
M751T484	751.212	484.218	5-[[4,5-dihydroxy-6-[5-hydroxy-2-(4-hydroxyphenyl)-7-methoxy-4-oxochromen-3-yl]oxy-3-(3,4,5-trihydroxy-6-methyloxan-2-yl)oxyoxan-2-yl]methoxy]-3-hydroxy-3-methyl-5-oxopentanoic acid			Phenylpropanoids and polyketides	Flavonoids	Flavonoid glycosides	[M-H]-	7785.6	13528.1	9483.03
M267T64	267.159	64.124	5-heptenoic acid, 7-[(1s,2r,3r,4r)-3-[[2-[(phenylamino)carbonyl]hydrazinyl]methyl]-7-oxabicyclo[2.2.1]hept-2-yl]-, (5z)-			Benzenoids	Benzene and substituted derivatives	N-phenylureas		342432	335714	482273
M199T244	199.072	244.477	5-L-Glutamyl-L-alanine	HMDB0006248	C03740	Organic acids and derivatives	Carboxylic acids and derivatives	Amino acids, peptides, and analogues	[M-H-H20]-	429078	54371.6	29131
M189T194	189.112	194.291	5-methoxytryptamine	HMDB0004095	C05659	Organoheterocyclic compounds	Indoles and derivatives	Tryptamines and derivatives	[M-H-H20]-	178005	237152	184769
M561T438	561.164	438.45	6-[4,5-dihydroxy-6-methyl-3-[(2s,3r,4r,5r,6s)-3,4,5-trihydroxy-6-methyloxan-2-yl]oxyoxan-2-yl]-5,7-dihydroxy-2-(4-hydroxyphenyl)chromen-4-one			Phenylpropanoids and polyketides	Flavonoids	Flavonoid glycosides		105523	112888	38541
M665T444	665.211	443.77	6-acetylacteoside			Phenylpropanoids and polyketides	Cinnamic acids and derivatives	Hydroxycinnamic acids and derivatives	[M+CH3COO]-	22604.4	21072.2	23073.1
M138T432	138.019	432.093	6-hydroxynicotinic acid	HMDB0002658	C01020	Organoheterocyclic compounds	Pyridines and derivatives	Pyridinecarboxylic acids and derivatives		472120	743810	95509.4
M441T28	441.225	28.496	6,8-dihydroxy-2,2,4,4-tetramethyl-7-(3-methylbutanoyl)-9-(2-methylpropyl)-9h-xanthene-1,3-dione			Organoheterocyclic compounds	Benzopyrans	1-benzopyrans	[M+Cl]-	163427	171358	178677
M353T419	353.069	418.88	6:3+6o fatty acyl hexoside			Lipids and lipid-like molecules	Fatty Acyls	Fatty acyl glycosides	[M-H]-	44687.8	46403.2	46554.1
M341T24	341.177	23.776	9-phenyl-1-(2,4,6-trihydroxyphenyl)nonan-1-one			Organic oxygen compounds	Organooxygen compounds	Carbonyl compounds		197208	186393	196153
M313T132	313.236	131.883	9,10-DiHOME							1.14968e+06	1.15912e+06	1.27312e+06
M313T98	313.237	97.676	9,10-dihydroxy-12z-octadecenoic acid			Lipids and lipid-like molecules	Fatty Acyls	Fatty acids and conjugates		1.0763e+07	9.43683e+06	1.14559e+07
M295T104	295.227	104.396	9R,10S-EpOME							470667	617487	233346
M172T190	172.097	190.268	Acetyl-dl-leucine			Organic acids and derivatives	Carboxylic acids and derivatives	Amino acids, peptides, and analogues	[M+CH3COO]-	831537	828619	878870
M202T303	202.107	303.286	Acetylcarnitine	HMDB0000201	C02571	Lipids and lipid-like molecules	Fatty Acyls	Fatty acid esters		104272	103795	113698
M116T245	116.035	245.15	Acetylglycine	HMDB0000532	C02055	Organic acids and derivatives	Carboxylic acids and derivatives	Amino acids, peptides, and analogues		144276	156030	185847
M444T425	444.02	424.936	Adenosine 5'-phosphosulfate	HMDB0001003	C00224	Nucleosides, nucleotides, and analogues	Purine nucleotides	Purine ribonucleotides	[M+Cl+NH3]-	5058.63	4928.07	5174.97
M145T378_1	145.05	378.121	Adipic acid	HMDB0000448	C06104	Lipids and lipid-like molecules	Fatty Acyls	Fatty acids and conjugates		38852.3	25919.7	26202.7
M217T406	217.082	406.112	Ala-Glu			Organic acids and derivatives	Carboxylic acids and derivatives	Amino acids, peptides, and analogues	[M+CH3COO]-	47944.7	49125.2	31127.1
M88T337	88.0403	336.756	Alanine	HMDB0000161	C00041	Organic acids and derivatives	Carboxylic acids and derivatives	Amino acids, peptides, and analogues		943590	939079	924044
M277T70	277.216	70.214	all cis-(6,9,12)-Linolenic acid	HMDB0003073	C06426				[M-H]-	2.84681e+06	2.68118e+06	3.3045e+06
M161T68	161.045	68.204	Alpha-D-Glucose	HMDB0003345/HMDB0061922	C00267	Organic oxygen compounds	Organooxygen compounds	Carbohydrates and carbohydrate conjugates	[M-H]-	1.46212e+06	1.22147e+06	1.34536e+06
M187T397	187.071	396.987	alpha-N-Acetyl-L-glutamine							4120.32	2817.92	7027.32
M563T321	563.137	321.415	APIIN	HMDB0030843	C04858	Phenylpropanoids and polyketides	Flavonoids	Flavonoid glycosides	[M+CH3COO]-	30072.1	30496	31250.1
M533T479	533.132	479.049	Aprepitant .beta.-glucuronide (position of glucuronide on triazolone ring uncertain)							53760.5	18650.8	19421.3
M311T43	311.294	43.329	Arachidonic acid (peroxide free)	HMDB0001043	C00219	Lipids and lipid-like molecules	Fatty Acyls	Fatty acids and conjugates		878546	483560	491703
M461T30_2	461.324	29.911	Arachidonoylserotonin			Organoheterocyclic compounds	Indoles and derivatives	Tryptamines and derivatives	[M-H]-	440953	466143	506477
M173T510	173.103	509.705	Arginine	HMDB0000517	C00062	Organic acids and derivatives	Carboxylic acids and derivatives	Amino acids, peptides, and analogues		304319	113687	38627.7
M202T337	202.071	337.25	Asn-Ala			Organic acids and derivatives	Carboxylic acids and derivatives	Amino acids, peptides, and analogues	[M-2H]-	163752	164965	68694.7
M132T397	132.03	396.921	Aspartic acid	HMDB0000191	C00049	Organic acids and derivatives	Carboxylic acids and derivatives	Amino acids, peptides, and analogues		302253	281602	277485
M187T340_2	187.097	340.164	Azelaic acid	HMDB0000784	C08261	Lipids and lipid-like molecules	Fatty Acyls	Fatty acids and conjugates		2.53518e+06	2.55468e+06	2.70127e+06
M615T245	615.35	245.155	Bestatin		C00732	Organic acids and derivatives	Peptidomimetics	Hybrid peptides	[M-H]-	108120	100016	104841
M103T389	103.039	389.358	Beta-hydroxybutyrate	HMDB0000011	C01089	Organic acids and derivatives	Hydroxy acids and derivatives	Beta hydroxy acids and derivatives	[M-H]-	31411.3	26142.3	29573.6
M347T276	347.184	276.065	Bexarotene	HMDB0014452		Lipids and lipid-like molecules	Prenol lipids	Retinoids	[M+CH3COO]-	29615.3	54492.4	34283.8
M642T454	642.161	453.728	Blood group h trisaccharide			Organic oxygen compounds	Organooxygen compounds	Carbohydrates and carbohydrate conjugates	[M-H]-	22351.7	31412.7	26915.5
M937T64	937.253	63.508	Bucladesine			Nucleosides, nucleotides, and analogues	Purine nucleotides	Cyclic purine nucleotides		104712	62653.3	102545
M193T105	193.071	105.142	Caffeine	HMDB0001847	C07481	Organoheterocyclic compounds	Imidazopyrimidines	Purines and purine derivatives	[M-H]-	4.90688e+06	5.16785e+06	5.29123e+06
M477T401	477.139	400.851	Calceolarioside a			Phenylpropanoids and polyketides	Cinnamic acids and derivatives	Hydroxycinnamic acids and derivatives		202445	188513	194023
M465T26_2	465.301	26.199	Cholesteryl sulfate	HMDB0000653	C18043	Lipids and lipid-like molecules	Steroids and steroid derivatives	Cholestane steroids		151483	135749	138579
M407T33_1	407.294	32.681	Cholic acid	HMDB0000619	C00695	Lipids and lipid-like molecules	Steroids and steroid derivatives	Bile acids, alcohols and derivatives	[M-H-H20]-	1.20236e+06	1.20499e+06	1.22972e+06
M293T26_2	293.178	25.766	Cinchonine	HMDB0030282	C06528				[M-H]-	678699	651267	709947
M487T23	487.25	23.061	Cinobufagin		C16931	Lipids and lipid-like molecules	Steroids and steroid derivatives	Steroid lactones		232327	214165	240012
M331T63	331.247	62.848	Cis-4,10,13,16-docosatetraenoic acid			Lipids and lipid-like molecules	Fatty Acyls	Fatty acids and conjugates	[M-H]-	190565	184397	185458
M327T41	327.216	40.661	Cis-4,7,10,13,16,19-docosahexaenoic acid	HMDB0002183	C06429	Lipids and lipid-like molecules	Fatty Acyls	Fatty acids and conjugates	[M-H]-	378471	341874	393527
M173T437	173.009	437.465	Cis-aconitate	HMDB0000072	C00417	Organic acids and derivatives	Carboxylic acids and derivatives	Tricarboxylic acids and derivatives		818910	1.1275e+06	1.04067e+06
M183T105	183.102	105.076	Cis-pinonic acid			Organic oxygen compounds	Organooxygen compounds	Carbonyl compounds	[M-H+CH3CN]-	978529	995361	991305
M141T339	141.016	338.804	Cis,cis-muconic acid	HMDB0006331	C02480	Lipids and lipid-like molecules	Fatty Acyls	Fatty acids and conjugates		736504	731111	768542
M129T192	129.019	191.603	Citraconic acid	HMDB0000634	C02226	Lipids and lipid-like molecules	Fatty Acyls	Fatty acids and conjugates	[M-H]-	1.70186e+06	1.76067e+06	1.72833e+06
M147T326	147.029	326.308	Citramalic acid	HMDB0000426	C00815	Lipids and lipid-like molecules	Fatty Acyls	Fatty acids and conjugates		123793	122441	86032.2
M191T498	191.02	498.208	Citrate	HMDB0000094	C00158	Organic acids and derivatives	Carboxylic acids and derivatives	Tricarboxylic acids and derivatives		2.00972e+06	2.59714e+06	5.24936e+06
M154T50	154.014	50.018	Citrazinic acid			Organoheterocyclic compounds	Pyridines and derivatives	Pyridinecarboxylic acids and derivatives	[M-H+NH3]-	660511	650193	695186
M130T257	130.087	256.531	Creatine	HMDB0000064	C00300	Organic acids and derivatives	Carboxylic acids and derivatives	Amino acids, peptides, and analogues	[M-H-H20]-	7.70457e+06	5.68043e+06	8.01427e+06
M113T75	113.06	74.943	Creatinine	HMDB0000562	C00791	Organic acids and derivatives	Carboxylic acids and derivatives	Amino acids, peptides, and analogues		683616	737955	681854
M151T379	150.97	379.464	Cysteic acid	HMDB0002757	C00506	Organic acids and derivatives	Carboxylic acids and derivatives	Amino acids, peptides, and analogues	[M-H]-	178953	169016	171123
M609T428	609.079	428.3	Cytidine 2',3'-cyclic monophosphoric acid			Nucleosides, nucleotides, and analogues	Pyrimidine nucleotides	Cyclic pyrimidine nucleotides		22237.5	21615.7	22988.1
M322T431	322.042	430.531	Cytidine 5'-monophosphate (CMP)	HMDB0000095	C00055	Nucleosides, nucleotides, and analogues	Pyrimidine nucleotides	Pyrimidine ribonucleotides	[M-H]-	15245.8	15693.5	19531.9
M111T379	111.044	378.74	Cytosine	HMDB0000630	C00380	Organoheterocyclic compounds	Diazines	Pyrimidines and pyrimidine derivatives	[M-H-H20]-	7184.75	50838.3	7647.87
M179T290	179.055	289.666	D-(+)-mannose	HMDB0062473	C00936	Organic oxygen compounds	Organooxygen compounds	Carbohydrates and carbohydrate conjugates	[M-H+CH3CN]-	1.19367e+06	592489	511998
M165T351_2	165.04	351.42	D-arabinonic acid	HMDB0000539	C00878	Organic oxygen compounds	Organooxygen compounds	Carbohydrates and carbohydrate conjugates	[M-H]-	1.0011e+07	1.11489e+07	1.00056e+07
M207T80	207.05	80.333	D-Arabinono-1,4-lactone							608855	454157	681299
M101T240	101.024	240.479	D-arabitol	HMDB0000568	C01904	Organic oxygen compounds	Organooxygen compounds	Carbohydrates and carbohydrate conjugates		1.44832e+06	1.37595e+06	1.49815e+06
M179T257	179.055	256.54	D-Fructose	HMDB0062538	C00095	Organooxygen compounds	Carbohydrates and carbohydrate conjugates	Monosaccharides	[M-H]-	1.22058e+06	1.21976e+06	1.53546e+06
M259T471	259.021	470.609	D-fructose 6-phosphate	HMDB0000124	C00085	Organic oxygen compounds	Organooxygen compounds	Carbohydrates and carbohydrate conjugates		13327.9	15485.3	12793.1
M253T402	253.055	402.237	D-galacturonic acid		C00333				[M-H+CH3CN]-	50519.4	44298.1	44253.7
M195T368	195.052	367.554	D-gluconate	HMDB0000625	C00257	Organic oxygen compounds	Organooxygen compounds	Carbohydrates and carbohydrate conjugates	[M+Cl]-	4.99976e+07	3.18671e+07	3.0966e+07
M258T411	258.037	411.49	D-glucosamine 1-phosphate	HMDB0001109	C06156	Organic oxygen compounds	Organooxygen compounds	Carbohydrates and carbohydrate conjugates	[M+Cl]-	293329	307676	301677
M131T383	131.034	383.355	D-glucuronic acid		C00191	Organic oxygen compounds	Organooxygen compounds	Carbohydrates and carbohydrate conjugates	[M-H]-	63847.4	61966.8	53652.3
M149T331	149.045	330.75	D-lyxose		C00476	Organic oxygen compounds	Organooxygen compounds	Carbohydrates and carbohydrate conjugates		704145	698169	483596
M261T456	261.037	456.174	D-mannitol 1-phosphate	HMDB0001530	C00644	Organic oxygen compounds	Organooxygen compounds	Carbohydrates and carbohydrate conjugates	[M-H+CH3CN]-	350636	362808	351188
M239T386	239.076	386.048	D-Mannose	HMDB0000169	C00159	Organic oxygen compounds	Organooxygen compounds	Carbohydrates and carbohydrate conjugates		549663	517185	547399
M114T303	114.056	302.986	D-proline	HMDB0003411	C00763	Organic acids and derivatives	Carboxylic acids and derivatives	Amino acids, peptides, and analogues		322692	289913	313215
M161T340	161.045	340.485	D-psicose		C06468	Organic oxygen compounds	Organooxygen compounds	Carbohydrates and carbohydrate conjugates	[M-2H+K]-	446626	313908	392364
M163T291	163.06	291.125	D-quinovose		C02522	Organic oxygen compounds	Organooxygen compounds	Carbohydrates and carbohydrate conjugates	[M-H-H20]-	1.18523e+06	1.49175e+06	1.53635e+06
M209T286	209.066	286.338	D-Ribose	HMDB0000283	C00121/C21057	Organic oxygen compounds	Organooxygen compounds	Carbohydrates and carbohydrate conjugates		249921	153087	255664
M181T292_2	181.073	291.586	D-Sorbitol	HMDB0000247	C00794	Organic oxygen compounds	Organooxygen compounds	Carbohydrates and carbohydrate conjugates	[M-H]-	9.26083e+07	9.01769e+07	9.43945e+07
M181T171	181.071	171.468	D-Threitol	HMDB0004136	C16884	Organic oxygen compounds	Organooxygen compounds	Carbohydrates and carbohydrate conjugates	[M+CH3COO]-	48265.7	61690.9	355692
M323T370	323.096	369.528	D-turanose	HMDB0011740	C19636	Lipids and lipid-like molecules	Fatty Acyls	Fatty acyl glycosides	[M-2H+Na]-	120202	129110	117973
M585T214	585.348	213.732	Desferrioxamine d2							88578.3	100058	45546.5
M277T347	277.128	347.39	Dibutyl phthalate	HMDB0033244	C14214	Benzenoids	Benzene and substituted derivatives	Benzoic acids and derivatives		55383.5	52524.7	50661.4
M315T442	315.081	442.439	Diflufenzopyr			Benzenoids	Benzene and substituted derivatives	N-phenylureas	[M-H]-	49113.1	34275.3	51430.9
M809T275	809.427	274.756	Digitoxin	HMDB0015468	C06955	Lipids and lipid-like molecules	Steroids and steroid derivatives	Steroid lactones		10211.4	5357.99	11677.7
M127T365_2	127.05	364.894	Dihydrothymine	HMDB0000079	C00906	Organoheterocyclic compounds	Diazines	Pyrimidines and pyrimidine derivatives		135651	121399	171867
M227T104	227.073	104.424	Dihydrouracil	HMDB0000076	C00429	Organoheterocyclic compounds	Diazines	Pyrimidines and pyrimidine derivatives	[M+CH3COO]-	50716.4	421254	139672
M89T362	89.024	361.584	Dihydroxyacetone	HMDB0001882	C00184	Organic oxygen compounds	Organooxygen compounds	Carbohydrates and carbohydrate conjugates		66881	51662.5	49445.2
M246T376	246.006	376.118	Dimethylallyl pyrophosphate	HMDB0001120	C00235	Lipids and lipid-like molecules	Prenol lipids	Isoprenoid phosphates	[M+CH3COO]-	61504.1	76849.4	76403.3
M102T362	102.055	361.551	Dimethylglycine	HMDB0000092	C01026	Organic acids and derivatives	Carboxylic acids and derivatives	Amino acids, peptides, and analogues	[M-H+NH3]-	108448	178869	181165
M89T224_2	89.0253	224.451	Dl-lactate		C01432	Organic acids and derivatives	Hydroxy acids and derivatives	Alpha hydroxy acids and derivatives		1.0393e+07	1.04355e+07	1.0631e+07
M203T251	203.081	250.52	DL-tryptophan	HMDB0030396	C00078	Organoheterocyclic compounds	Indoles and derivatives	Indolyl carboxylic acids and derivatives	[M-H+NH3]-	621384	653991	648691
M199T52	199.169	52.005	Dodecanoic acid	HMDB0000638	C02679	Lipids and lipid-like molecules	Fatty Acyls	Fatty acids and conjugates	[M-H]-	2.23012e+06	2.10303e+06	2.14264e+06
M241T292	241.092	291.76	Dulcitol	HMDB0000107	C01697	Organic oxygen compounds	Organooxygen compounds	Carbohydrates and carbohydrate conjugates	[M+CH3COO]-	2.93697e+06	2.98401e+06	3.73833e+06
M633T33	633.413	32.681	Echinocystic acid-3-o-glucoside			Lipids and lipid-like molecules	Prenol lipids	Terpene glycosides		154030	188173	181345
M843T497	843.259	496.938	Epimedin b			Phenylpropanoids and polyketides	Flavonoids	Flavonoid glycosides		11578.9	10936.5	10284.9
M337T26	337.203	25.766	Eplerenone hydroxy acid							155102	129245	138822
M228T186	228.087	186.227	Ergothioneine	HMDB0003045	C05570	Organic acids and derivatives	Carboxylic acids and derivatives	Amino acids, peptides, and analogues		212039	211024	393328
M177T204	177.04	204.387	Esculetin	HMDB0030819	C09263	Phenylpropanoids and polyketides	Coumarins and derivatives	Hydroxycoumarins		97112.9	120543	113390
M269T108	269.174	108.445	Estrone	HMDB0000145	C00468	Lipids and lipid-like molecules	Steroids and steroid derivatives	Estrane steroids	[M-H]-	781202	727510	1.30574e+06
M547T37	547.47	37.316	Fahfa 35:2			Lipids and lipid-like molecules	Fatty Acyls	Fatty acids and conjugates	[M-H]-	71188.8	78337	89374.7
M561T37	561.485	37.316	Fahfa 36:2			Lipids and lipid-like molecules	Fatty Acyls	Fatty acids and conjugates		1.74422e+06	1.66744e+06	3.1852e+06
M559T37	559.47	36.661	Fahfa 36:3			Lipids and lipid-like molecules	Fatty Acyls	Fatty acids and conjugates		3.56479e+06	3.84556e+06	3.97116e+06
M557T37	557.455	36.655	Fahfa 36:4			Lipids and lipid-like molecules	Fatty Acyls	Fatty acids and conjugates		1.97855e+06	3.17218e+06	2.3752e+06
M590T37	589.517	36.655	Fahfa 38:2			Lipids and lipid-like molecules	Fatty Acyls	Fatty acids and conjugates		58091.1	58544.5	62985
M741T53	741.179	52.62	Flavonol base + 4o, o-hex-dhex-pen			Phenylpropanoids and polyketides	Flavonoids	Flavonoid glycosides	[M-H-H20]-	528697	496718	559214
M231T409	231.098	408.82	Fluometuron		C18853	Benzenoids	Benzene and substituted derivatives	N-phenylureas	[M-H-H20]-	37289.5	39193.1	45507.8
M164T89	164.034	88.966	Formylanthranilic acid	HMDB0004089	C05653	Benzenoids	Benzene and substituted derivatives	Benzoic acids and derivatives	[M+Cl+NH3]-	2.72102e+06	2.45743e+06	2.66247e+06
M415T475	415.106	474.82	Frangulin a		C10346	Benzenoids	Anthracenes	Anthraquinones		5925.13	9740.16	13593.7
M115T373	115.003	372.839	Fumarate	HMDB0000134	C00122	Organic acids and derivatives	Carboxylic acids and derivatives	Dicarboxylic acids and derivatives		384001	387942	446201
M689T286	689.388	286.338	Fumonisin la4			Organic acids and derivatives	Carboxylic acids and derivatives	Hexacarboxylic acids and derivatives		12105	11399.8	13522
M855T482	855.26	481.649	G1s neuac(2-3) a			Organic oxygen compounds	Organooxygen compounds	Carbohydrates and carbohydrate conjugates	[M+CH3COO]-	39229.7	39560.2	38921.5
M401T394_2	401.129	393.803	Galactinol	HMDB0005826	C01235	Organic oxygen compounds	Organooxygen compounds	Carbohydrates and carbohydrate conjugates	[M+CH3COO]-	4.9172e+07	4.72854e+07	4.87862e+07
M249T105_1	249.036	104.788	Gamma-Glu-Cys	HMDB0001049	C00669	Organic acids and derivatives	Carboxylic acids and derivatives	Amino acids, peptides, and analogues		52803.6	1.07354e+06	117493
M249T248_2	249.06	247.779	Gamma-Glutamylcysteine	HMDB0001049	C00669	Organic acids and derivatives	Carboxylic acids and derivatives	Amino acids, peptides, and analogues		59018.9	75921.5	46398.5
M257T393	257.077	392.573	Gamma-l-glutamyl-l-glutamic acid	HMDB0011737	C05282	Organic acids and derivatives	Carboxylic acids and derivatives	Amino acids, peptides, and analogues	[M+CH3COO]-	110839	94133.7	118709
M549T462	549.164	462.114	Gentianose		C08239	Organic oxygen compounds	Organooxygen compounds	Carbohydrates and carbohydrate conjugates	[M-H]-	14298.9	11848.3	10864.1
M401T386	401.095	386.348	Gentiopicroside			Organic oxygen compounds	Organooxygen compounds	Carbohydrates and carbohydrate conjugates	[M-H]-	4661.81	4958.12	675736
M783T25	783.487	25.194	Ginsenoside Rg3	HMDB0039546	C20778	Lipids and lipid-like molecules	Prenol lipids	Triterpenoids	[M-H-H20]-	71918	71616.2	56610.6
M135T113	135.044	113.131	Glabridin		C10421	Phenylpropanoids and polyketides	Isoflavonoids	Pyranoisoflavonoids	[M+Cl]-	892936	945608	918011
M216T380	216.086	380.134	Gln-Ala	HMDB0028790		Organic acids and derivatives	Carboxylic acids and derivatives	Amino acids, peptides, and analogues	[M-H]-	31188.7	20129.8	16510.7
M259T356	259.128	355.512	Glu-Leu	HMDB0028823		Organic acids and derivatives	Carboxylic acids and derivatives	Amino acids, peptides, and analogues		48717.3	70095.4	87525
M225T372	225.06	372.202	Glucoheptonic acid			Organic oxygen compounds	Organooxygen compounds	Carbohydrates and carbohydrate conjugates	[M+Cl+NH3]-	144464	139980	148947
M480T424	480.071	423.609	Glucomalcomiin							16088.3	9079.57	14925.8
M146T393	146.046	392.548	Glutamic acid	HMDB0000148	C00025	Organic acids and derivatives	Carboxylic acids and derivatives	Amino acids, peptides, and analogues	[M-2H+Na]-	1.89822e+06	1.91959e+06	1.92546e+06
M145T365	145.061	364.894	Glutamine	HMDB0000641	C00064	Organic acids and derivatives	Carboxylic acids and derivatives	Amino acids, peptides, and analogues	[M+CH3COO]-	551941	534896	556312
M131T362	131.034	361.573	Glutaric acid	HMDB0000661	C00489	Organic acids and derivatives	Carboxylic acids and derivatives	Dicarboxylic acids and derivatives		406274	426265	449218
M611T489	611.141	488.966	Glutathione, oxidized	HMDB0003337	C00127	Organic acids and derivatives	Carboxylic acids and derivatives	Amino acids, peptides, and analogues		7467.43	9134.54	7786.72
M145T332	145.05	332.144	Gly-Ala			Organic acids and derivatives	Carboxylic acids and derivatives	Amino acids, peptides, and analogues	[M-H]-	33734.8	32598.7	32747.4
M339T28	339.199	27.816	Gly-His-Lys			Organic acids and derivatives	Carboxylic acids and derivatives	Amino acids, peptides, and analogues	[M-2H+Na]-	5.83238e+06	5.04668e+06	6.2533e+06
M105T297	105.019	297.338	Glyceric acid	HMDB0031818	C00258	Organic oxygen compounds	Organooxygen compounds	Carbohydrates and carbohydrate conjugates		148068	143291	149005
M231T447	231.027	447.068	Glycerol 3-phosphate	HMDB0000126	C00093	Lipids and lipid-like molecules	Glycerophospholipids	Glycerophosphates		4.50191e+06	2.88754e+06	2.93274e+06
M171T427	171.005	426.949	Glycerophosphate(2)	HMDB0000126	C00093	Lipids and lipid-like molecules	Glycerophospholipids	Glycerophosphates		172277	152444	162177
M75T265	75.0086	264.958	Glycolate	HMDB0000115	C00160	Organic acids and derivatives	Hydroxy acids and derivatives	Alpha hydroxy acids and derivatives		280406	274045	308212
M604T469	604.066	468.767	Guanosine 5'-diphospho-.alpha.-d-mannose	HMDB0001163	C00096	Nucleosides, nucleotides, and analogues	Purine nucleotides	Purine nucleotide sugars		14336.8	14005.7	16403.4
M362T419	362.047	419.449	Guanosine 5'-monophosphate	HMDB0001397	C00144	Nucleosides, nucleotides, and analogues	Purine nucleotides	Purine ribonucleotides		13783.1	7272.64	7342.12
M345T353	345.127	352.855	Harpagoside		C09783	Lipids and lipid-like molecules	Prenol lipids	Terpene glycosides	[M+CH3COO]-	32463.2	27579.6	37135.6
M609T26	609.308	26.446	Hederacoside c			Lipids and lipid-like molecules	Prenol lipids	Terpene glycosides	[M-H]-	159067	156017	151475
M285T195	285.206	194.971	Hexadecanedioic acid	HMDB0000672	C19615	Lipids and lipid-like molecules	Fatty Acyls	Fatty acids and conjugates		67528.1	52535.8	62861.1
M205T456	205.035	455.654	Homocitrate	HMDB0003518	C01251	Organic acids and derivatives	Carboxylic acids and derivatives	Tricarboxylic acids and derivatives	[M+CH3COO]-	1.48331e+06	1.46447e+06	778512
M325T28	325.184	27.931	Hydroquinidine		C10696				[M-H]-	4.71912e+06	5.00116e+06	4.34974e+06
M116T290	116.071	290.308	Indole	HMDB0000738	C00463	Organoheterocyclic compounds	Indoles and derivatives	Indoles		529724	521120	535929
M158T188	158.081	187.564	Indole-3-butyric acid	HMDB0002096	C11284	Organoheterocyclic compounds	Indoles and derivatives	Indoles	[M-H+CH3CN]-	448316	439120	436681
M144T37	144.044	37.316	Indole-3-carboxaldehyde	HMDB0029737	C08493	Organoheterocyclic compounds	Indoles and derivatives	Indoles		280889	191536	271995
M186T387	186.041	387.378	Indolelactic acid	HMDB0000671	C02043	Organoheterocyclic compounds	Indoles and derivatives	Indolyl carboxylic acids and derivatives	[M-H]-	2.09638e+06	2.0858e+06	1.93598e+06
M267T210	267.073	210.35	Inosine	HMDB0000195	C00294	Nucleosides, nucleotides, and analogues	Purine nucleosides		[M-H]-	2.5735e+06	2.61635e+06	2.64443e+06
M146T193_1	146.024	192.951	Isatin	HMDB0061933	C11129	Organoheterocyclic compounds	Indoles and derivatives	Indolines	[M-H]-	126953	114365	112994
M144T280_2	144.066	280.347	Isobutyrylglycine	HMDB0000730		Organic acids and derivatives	Carboxylic acids and derivatives	Amino acids, peptides, and analogues		88070.8	111394	85244.7
M191T460	191.021	460.238	Isocitrate	HMDB0000193	C00311	Organic acids and derivatives	Carboxylic acids and derivatives	Tricarboxylic acids and derivatives	[M-H]-	1.51894e+07	1.99684e+07	1.18266e+07
M173T364	173.009	363.579	Isocitric acid	HMDB0000193	C00311	Organic acids and derivatives	Carboxylic acids and derivatives	Tricarboxylic acids and derivatives		6.24412e+06	6.02898e+06	3.71571e+06
M391T64	391.267	63.508	Isodeoxycholic acid	HMDB0002536	C17661	Lipids and lipid-like molecules	Steroids and steroid derivatives	Bile acids, alcohols and derivatives	[M+CH3COO]-	146769	134140	141197
M341T450	341.107	450.408	Isomaltose	HMDB0002923	C05400	Organic oxygen compounds	Organooxygen compounds	Carbohydrates and carbohydrate conjugates	[M+CH3COO]-	306414	291277	310533
M158T321	158.081	320.627	Isovalerylglycine	HMDB0000678		Organic acids and derivatives	Carboxylic acids and derivatives	Amino acids, peptides, and analogues		25477.6	44741.3	47260.6
M429T436	429.122	435.861	Ketoprofen .beta.-d-glucuronide	HMDB0010334		Benzenoids	Benzene and substituted derivatives	Benzophenones	[M-2H+K]-	64839.7	74623.4	70688.4
M188T186	188.034	185.568	Kynurenic acid	HMDB0000715	C01717	Organoheterocyclic compounds	Quinolines and derivatives	Quinoline carboxylic acids		247559	262964	280384
M129T389	129.019	389.403	L-2-hydroxyglutaric acid	HMDB0059655	C03196	Organic acids and derivatives	Hydroxy acids and derivatives	Short-chain hydroxy acids and derivatives	[M-H]-	636921	613378	717393
M147T74	147.029	74.057	L-Arabinono-1,4-lactone		C01114				[M+CH3COO]-	974193	1.11987e+06	1.09339e+06
M220T342	220.118	342.164	L-Carnitine	HMDB0000062	C00318	Organic nitrogen compounds	Organonitrogen compounds	Quaternary ammonium salts		58942.9	55327.6	59397.6
M168T360	167.996	360.253	L-Cysteic acid	HMDB0002757	C00506	Organic acids and derivatives	Carboxylic acids and derivatives	Amino acids, peptides, and analogues	[M-H]-	48668.9	42147.9	44593.8
M304T405_2	304.065	404.782	L-cysteine-glutathione disulfide			Organic acids and derivatives	Carboxylic acids and derivatives	Amino acids, peptides, and analogues		69083.9	58584.5	61396
M165T191	165.076	190.947	L-fucitol			Organic oxygen compounds	Organooxygen compounds	Carbohydrates and carbohydrate conjugates	[M+Cl+NH3]-	357624	353385	497421
M163T88	163.06	88.4755	L-Fucose	HMDB0000174	C01019	Organic oxygen compounds	Organooxygen compounds	Carbohydrates and carbohydrate conjugates	[M-H+CH3CN]-	171560	238176	305518
M146T412	146.045	412.431	L-Glutamate	HMDB0000148	C00025	Organic acids and derivatives	Carboxylic acids and derivatives	Amino acids, peptides, and analogues		183152	26667.3	139716
M177T57	177.039	56.694	L-Gulonic gamma-lactone	HMDB0003466	C01040	Organoheterocyclic compounds	Lactones	Gamma butyrolactones		1.30137e+06	710840	1.4005e+06
M177T135	177.04	135.416	L-gulono-1,4-lactone	HMDB0003466	C01040	Organoheterocyclic compounds	Lactones	Gamma butyrolactones	[M+CH3COO]-	2.08038e+06	2.04616e+06	2.1423e+06
M377T190	377.191	190.261	L-homocitrulline	HMDB0000679	C02427	Organic acids and derivatives	Carboxylic acids and derivatives	Amino acids, peptides, and analogues		94397.1	84993.5	79898.4
M156T266	156.066	266.349	L-hydroxyarginine	HMDB0004224	C05933	Organic acids and derivatives	Carboxylic acids and derivatives	Amino acids, peptides, and analogues	[M-H]-	141005	146527	148301
M163T318	163.06	318.115	L-Iditol	HMDB0011632	C01507	Organic oxygen compounds	Organooxygen compounds	Carbohydrates and carbohydrate conjugates	[M-H-H20]-	156779	148329	161494
M130T190	130.087	189.592	L-Leucine	HMDB0000687	C00123	Organic acids and derivatives	Carboxylic acids and derivatives	Amino acids, peptides, and analogues	[M-H]-	191656	179645	240112
M133T480	133.014	479.699	L-Malic acid	HMDB0000156	C00149	Organic acids and derivatives	Hydroxy acids and derivatives	Beta hydroxy acids and derivatives		175444	347078	486809
M128T295_2	128.036	294.806	L-pyroglutamic acid	HMDB0000267	C01879	Organic acids and derivatives	Carboxylic acids and derivatives	Amino acids, peptides, and analogues	[M-H-H20]-	6.36493e+06	6.22092e+06	6.38045e+06
M275T444_2	275.124	444.315	L-Saccharopine	HMDB0000279	C00449	Organic acids and derivatives	Carboxylic acids and derivatives	Amino acids, peptides, and analogues	[M-H-H20]-	546633	544124	570186
M195T388	195.05	388.385	L-Threonate	HMDB0000943/HMDB0062620	C01620	Organic oxygen compounds	Organooxygen compounds	Carbohydrates and carbohydrate conjugates	[M-H]-	3.95354e+06	4.18588e+06	4.0456e+06
M118T371	118.05	370.518	L-Threonine	HMDB0000167	C00188					23451.9	26251	23257.6
M116T354	116.071	354.149	L-Valine	HMDB0000883	C00183	Organic acids and derivatives	Carboxylic acids and derivatives	Amino acids, peptides, and analogues		106510	50820.1	71220.3
M327T24_2	327.162	23.623	Labetalol	HMDB0014736	C07063	Benzenoids	Benzene and substituted derivatives	Benzoic acids and derivatives		70015.9	73747.7	78114.1
M343T327	343.121	326.607	Lactitol			Lipids and lipid-like molecules	Fatty Acyls	Fatty acyl glycosides		205752	202783	174386
M357T429	357.102	428.965	Lactobionic acid			Lipids and lipid-like molecules	Fatty Acyls	Fatty acyl glycosides	[M-H+NH3]-	3.98132e+06	4.03886e+06	3.66064e+06
M723T469	723.217	468.767	Ligustroflavone			Phenylpropanoids and polyketides	Flavonoids	Flavonoid glycosides	[M-H]-	130179	126748	119031
M279T45	279.234	44.715	Linoleic acid	HMDB0000673	C01595	Lipids and lipid-like molecules	Fatty Acyls	Lineolic acids and derivatives		1.08422e+08	1.12304e+08	1.93584e+08
M277T49_2	277.217	49.359	Linolenic acid	HMDB0001388	C06427	Lipids and lipid-like molecules	Fatty Acyls	Lineolic acids and derivatives	[M-2H+Na]-	1.87709e+07	1.89225e+07	1.86434e+07
M432T180	432.329	180.154	Lithocholylglycine	HMDB0000698	C15557	Lipids and lipid-like molecules	Steroids and steroid derivatives	Bile acids, alcohols and derivatives		24200.2	23715.1	28079.7
M476T170	476.275	169.502	Lpe 18:2			Lipids and lipid-like molecules	Glycerophospholipids	Glycerophosphoethanolamines		135007	119464	125802
M145T517	145.098	517.105	Lysine	HMDB0003405	C00047	Organic acids and derivatives	Carboxylic acids and derivatives	Amino acids, peptides, and analogues		355205	239683	274358
M133T400	133.015	399.543	Malate	HMDB0000156	C00149	Organic acids and derivatives	Hydroxy acids and derivatives	Beta hydroxy acids and derivatives	[M+CH3COO]-	1.33587e+07	1.2935e+07	1.22551e+07
M115T400	115.003	399.543	Maleic acid	HMDB0000176	C01384	Organic acids and derivatives	Carboxylic acids and derivatives	Dicarboxylic acids and derivatives		2.49535e+06	2.58702e+06	2.53784e+06
M103T390	103.003	389.705	Malonic acid	HMDB0000691	C00383	Organic acids and derivatives	Carboxylic acids and derivatives	Dicarboxylic acids and derivatives		163760	157816	156760
M343T403	343.123	402.831	Maltitol	HMDB0002928		Lipids and lipid-like molecules	Fatty Acyls	Fatty acyl glycosides		1.03482e+06	1.0104e+06	1.09295e+06
M503T391	503.158	390.581	Maltotriose	HMDB0001262	C01835	Organic oxygen compounds	Organooxygen compounds	Carbohydrates and carbohydrate conjugates	[M-H-H20]-	268360	254144	256052
M661T212	661.356	212.402	Medicagenic acid base -h2o + o-hexa			Lipids and lipid-like molecules	Prenol lipids	Terpene glycosides		20281.4	20949.1	20712.8
M221T328	221.065	328.124	Melibiose	HMDB0000048	C05402	Lipids and lipid-like molecules	Fatty Acyls	Fatty acyl glycosides	[M-H]-	575763	581006	590744
M309T26	309.172	25.952	Mestranol	HMDB0015446	C07618	Lipids and lipid-like molecules	Steroids and steroid derivatives	Estrane steroids		248522	292853	277177
M325T218	325.106	218.392	Methopterine			Organoheterocyclic compounds	Pteridines and derivatives	Pterins and derivatives		999983	1.05388e+06	1.09931e+06
M1071T441	1071.36	441.025	Methyl (5z)-5-ethylidene-4-[2-[[(2r,3s,4s,5r,6r)-5-[2-[(3z)-3-ethylidene-5-methoxycarbonyl-2-[(2s,3r,4s,5s,6r)-3,4,5-trihydroxy-6-(hydroxymethyl)oxan-2-yl]oxy-4h-pyran-4-yl]acetyl]oxy-3,4-dihydroxy-6-[2-(4-hydroxyphenyl)ethoxy]oxan-2-yl]methoxy]-2-oxoethyl]-6-[(2s,3r,4s,5s,6r)-3,4,5-trihydroxy-6-(hydroxymethyl)oxan-2-yl]oxy-4h-pyran-3-carboxylate							11104.4	10365.2	9828.31
M315T97	315.252	97.132	Methyl hexadecanoate	HMDB0061859	C16995	Lipids and lipid-like molecules	Fatty Acyls	Fatty acid esters		2.40271e+06	1.97797e+06	2.59883e+06
M117T385_2	117.019	384.783	Methylmalonic acid	HMDB0000202	C02170	Organic acids and derivatives	Carboxylic acids and derivatives	Dicarboxylic acids and derivatives		2.59202e+06	2.70365e+06	2.71146e+06
M499T29	499.231	29.166	Mls000863654-01!			Lipids and lipid-like molecules	Steroids and steroid derivatives	Steroid esters	[M+CH3COO]-	112575	114066	142524
M763T274	763.425	274.379	Momordin ic			Lipids and lipid-like molecules	Prenol lipids	Terpene glycosides		27826.5	28000.8	30463.8
M179T386	179.055	386.048	Myo-inositol	HMDB0000211	C00137	Organic oxygen compounds	Organooxygen compounds	Alcohols and polyols		1.50541e+06	1.48653e+06	1.51732e+06
M227T51	227.201	51.345	Myristic acid	HMDB0000806	C06424	Lipids and lipid-like molecules	Fatty Acyls	Fatty acids and conjugates		1.21223e+06	1.0933e+06	1.18169e+06
M222T319	222.097	318.765	N-acetyl-d-galactosaminitol			Organic oxygen compounds	Organooxygen compounds	Carbohydrates and carbohydrate conjugates	[M-H+CH3CN]-	29448.5	31863.4	35890.5
M601T425	601.126	425.261	N-acetyl-d-glucosamine 6-phosphate	HMDB0001062	C00357	Organic oxygen compounds	Organooxygen compounds	Carbohydrates and carbohydrate conjugates	[M-H+CH3CN]-	88462.4	78013.2	76065.4
M220T253	220.082	252.53	N-acetyl-d-mannosamine	HMDB0001129	C00645	Organic oxygen compounds	Organooxygen compounds	Carbohydrates and carbohydrate conjugates	[M-H]-	3.13059e+06	3.12609e+06	3.21246e+06
M130T284	130.05	283.846	N-Acetyl-L-alanine	HMDB0000766		Organic acids and derivatives	Carboxylic acids and derivatives	Amino acids, peptides, and analogues	[M-H+CH3CN]-	191430	107825	105183
M174T391	174.04	390.657	N-acetyl-l-aspartic acid	HMDB0000812	C01042	Organic acids and derivatives	Carboxylic acids and derivatives	Amino acids, peptides, and analogues		180459	174455	170857
M188T385	188.056	384.67	N-acetyl-l-glutamate	HMDB0001138	C00624	Organic acids and derivatives	Carboxylic acids and derivatives	Amino acids, peptides, and analogues		383681	371760	384583
M206T179	206.081	178.852	N-acetyl-l-phenylalanine	HMDB0000512	C03519	Organic acids and derivatives	Carboxylic acids and derivatives	Amino acids, peptides, and analogues	[M-H]-	1.06405e+06	1.01462e+06	1.11333e+06
M300T437	300.048	436.521	N-Acetylglucosamine 1-phosphate	HMDB0001367	C04256	Organic oxygen compounds	Organooxygen compounds	Carbohydrates and carbohydrate conjugates		704280	716500	720480
M187T307	187.072	307.337	N-acetylglutamine	HMDB0006029		Organic acids and derivatives	Carboxylic acids and derivatives	Amino acids, peptides, and analogues		73181.3	69240.1	85005.8
M617T411	617.201	410.82	N-acetylneuraminic acid	HMDB0000230	C00270	Organic oxygen compounds	Organooxygen compounds	Carbohydrates and carbohydrate conjugates		42243.7	42933.5	41908.9
M129T71	129.091	70.688	N-acetylputrescine	HMDB0002064	C02714	Organic acids and derivatives	Carboximidic acids and derivatives	Carboximidic acids	[M-H]-	395239	388989	358051
M146T246	146.045	246.488	N-acetylserine	HMDB0002931		Organic acids and derivatives	Carboxylic acids and derivatives	Amino acids, peptides, and analogues		513570	505883	587513
M388T173	388.305	172.814	N-arachidonoyl-.gamma.-aminobutyric acid			Organic acids and derivatives	Carboxylic acids and derivatives	Amino acids, peptides, and analogues	[M-H]-	2.69967e+06	2.82673e+06	2.96032e+06
M374T189	374.289	188.911	N-arachidonoyl-l-alanine			Organic acids and derivatives	Carboxylic acids and derivatives	Amino acids, peptides, and analogues		488220	469943	549107
M292T304	292.139	303.616	N-fructosyl isoleucine			Organic acids and derivatives	Carboxylic acids and derivatives	Amino acids, peptides, and analogues	[M+Cl]-	182669	199238	164785
M290T357	290.089	357.469	N-fructosyl pyroglutamate			Organic acids and derivatives	Carboxylic acids and derivatives	Amino acids, peptides, and analogues	[M-H]-	1.22076e+07	1.20055e+07	1.226e+07
M158T270	158.081	270.257	N-isovaleroylglycine	HMDB0000678		Organic acids and derivatives	Carboxylic acids and derivatives	Amino acids, peptides, and analogues	[M-H]-	108078	47108.5	44939.9
M131T240	131.034	239.811	N-nitroso-n-methyl-3-aminopropionic acid			Organic nitrogen compounds	Organonitrogen compounds	Organic nitroso compounds		491187	956599	941165
M256T376	256.094	376.118	N-tris(hydroxymethyl)methyl-4-aminobutanesulfonic acid			Organic acids and derivatives	Organic sulfonic acids and derivatives	Organosulfonic acids and derivatives	[M-H]-	51642.1	38278.4	53309
M231T361	231.086	360.903	N.alpha.-(tert-butoxycarbonyl)-l-aspartamide			Organic acids and derivatives	Carboxylic acids and derivatives	Amino acids, peptides, and analogues		25212.9	29088.4	21881.3
M437T268	437.175	267.754	N.omega.-nitro-l-arginine			Organic acids and derivatives	Carboxylic acids and derivatives	Amino acids, peptides, and analogues		94019.5	61005.7	88235.8
M249T98	249.149	97.918	NCGC00169093-01			Lipids and lipid-like molecules	Prenol lipids	Sesquiterpenoids		1.72059e+06	1.66634e+06	1.83782e+06
M365T45	365.34	44.661	Nervonic acid	HMDB0002368	C08323	Lipids and lipid-like molecules	Fatty Acyls	Fatty acids and conjugates		513507	463535	550392
M333T431	333.06	431.445	Nicotinamide ribotide	HMDB0000229	C00455	Nucleosides, nucleotides, and analogues	Pyridine nucleotides	Nicotinamide nucleotides	[M+CH3COO]-	12009.2	14153	21501.5
M179T216	179.034	216.392	Nicotinuric acid	HMDB0003269	C05380	Organic acids and derivatives	Carboxylic acids and derivatives	Amino acids, peptides, and analogues	[M-2H+Na]-	72821.3	77390.4	55148.2
M297T104	297.242	104.171	Nname,cis-9,10-Epoxystearic acid							453026	277629	46274.2
M393T480	393.078	479.587	Norvaline, 5-phosphono-		C13734	Organic acids and derivatives	Carboxylic acids and derivatives	Amino acids, peptides, and analogues		17240.5	15602.4	15877.7
M563T33	563.153	32.636	Np-000062(6)			Phenylpropanoids and polyketides	Flavonoids	Flavonoid glycosides	[M-H+CH3CN]-	272780	344788	360793
M281T46_2	281.248	45.99	Oleic acid	HMDB0000207	C00712	Lipids and lipid-like molecules	Fatty Acyls	Fatty acids and conjugates		3.83468e+07	3.82227e+07	4.0011e+07
M155T228	155.009	227.821	Orotate	HMDB0000226	C00295	Organoheterocyclic compounds	Diazines	Pyrimidines and pyrimidine derivatives	[M+Cl]-	320340	278156	327317
M297T29	297.151	28.601	Ostruthin		C09281	Lipids and lipid-like molecules	Prenol lipids	Terpene lactones	[M-H]-	257546	275689	257519
M487T157_1	487.129	157.463	Oxyresveratrol	HMDB0128505	C10273				[M-H]-	1.65356e+06	1.56914e+06	1.77171e+06
M163T168	163.039	168.104	P-coumaric acid	HMDB0002035	C00811	Phenylpropanoids and polyketides	Cinnamic acids and derivatives	Hydroxycinnamic acids and derivatives		1.06015e+06	1.25152e+06	1.03565e+06
M255T51	255.232	50.685	Palmitic acid	HMDB0000220	C00249	Lipids and lipid-like molecules	Fatty Acyls	Fatty acids and conjugates	[M-H]-	1.11615e+07	1.14507e+07	1.14453e+07
M218T271	218.104	271.019	Pantothenate	HMDB0000210	C00864	Organic oxygen compounds	Organooxygen compounds	Alcohols and polyols	[M+CH3COO]-	7.24165e+06	6.17407e+06	7.29278e+06
M437T271	437.212	271.019	Pantothenic acid	HMDB0000210	C00864	Organic acids and derivatives	Carboxylic acids and derivatives	Amino acids, peptides, and analogues		479291	464578	510734
M621T454	621.186	454.29	Pectolinarin			Phenylpropanoids and polyketides	Flavonoids	Flavonoid glycosides	[M-H]-	12966.9	13314.3	12026.3
M241T51	241.216	50.698	Pentadecanoic acid	HMDB0000826	C16537	Lipids and lipid-like molecules	Fatty Acyls	Fatty acids and conjugates	[M-H]-	1.54865e+06	1.72398e+06	1.71184e+06
M211T238	211.082	238.491	Perseitol	HMDB0033750	C08255	Organic oxygen compounds	Organooxygen compounds	Carbohydrates and carbohydrate conjugates	[M-2H+Na]-	7.35473e+06	7.64455e+06	7.83017e+06
M164T248	164.072	247.779	Phenylalanine	HMDB0000159	C00079	Organic acids and derivatives	Carboxylic acids and derivatives	Amino acids, peptides, and analogues	[M-H]-	1.074e+07	1.0521e+07	1.04519e+07
M165T109	165.055	109.132	Phenyllactic acid	HMDB0000779	C01479	Phenylpropanoids and polyketides	Phenylpropanoic acids			9.80348e+06	1.33927e+07	1.35907e+07
M157T448	157.013	448.418	Phenylphosphonic acid						[M-H]-	187772	171546	191046
M283T48	283.044	47.994	Physcion		C17045	Benzenoids	Anthracenes	Anthraquinones	[M+CH3COO]-	51239.1	62219.9	73434.2
M834T192	833.515	191.603	Pi 34:2			Lipids and lipid-like molecules	Glycerophospholipids	Glycerophosphoinositols	[M-H]-	32998.7	37583	38893.2
M159T364	159.066	364.231	Pimelic acid	HMDB0000857	C02656	Lipids and lipid-like molecules	Fatty Acyls	Fatty acids and conjugates	[M-H]-	271032	277136	275953
M269T67	269.102	67.494	Pinostrobin		C16419	Phenylpropanoids and polyketides	Flavonoids	O-methylated flavonoids	[M-H]-	419547	369858	616402
M217T109	217.05	108.637	Piperic acid						[M+CH3COO]-	488925	459464	492601
M225T264	225.087	263.784	Porphobilinogen	HMDB0000245	C00931	Organic nitrogen compounds	Organonitrogen compounds	Amines	[M-2H+K]-	183024	183587	187689
M575T475	575.143	475.44	Procyanidin a2	HMDB0037655	C10237	Phenylpropanoids and polyketides	Flavonoids	Biflavonoids and polyflavonoids	[M+CH3COO]-	5772.07	7825.09	8804.18
M295T474	294.992	473.848	Propanoic acid, 3-[[[2-[(aminoiminomethyl)amino]-4-thiazolyl]methyl]thio]-			Organoheterocyclic compounds	Azoles	Thiazoles		123764	143503	47800.3
M73T385	73.0296	385.368	Propionic acid	HMDB0000237	C00163	Organic acids and derivatives	Carboxylic acids and derivatives	Carboxylic acids		405571	405023	404111
M335T110	335.221	109.968	Prostaglandin b1	HMDB0002982	C00959	Lipids and lipid-like molecules	Fatty Acyls	Eicosanoids		672051	649205	680547
M333T110	333.205	110.465	Prostaglandin b2		C05954	Lipids and lipid-like molecules	Fatty Acyls	Eicosanoids	[M-H]-	1.47882e+06	1.44642e+06	1.57973e+06
M337T61	337.236	61.012	Prostaglandin f1.alpha.	HMDB0002685	C06475	Lipids and lipid-like molecules	Fatty Acyls	Eicosanoids	[M-H]-	479386	722684	361857
M333T154	333.205	154.169	Prostaglandin k1			Lipids and lipid-like molecules	Fatty Acyls	Eicosanoids	[M-H]-	498373	494442	516308
M495T444	495.109	444.419	Pyridoxamine 5-phosphate	HMDB0001555	C00647	Organoheterocyclic compounds	Pyridines and derivatives	Pyridoxamines		37818.7	38794.1	40363.8
M143T204_2	143.034	204.332	Pyruvaldehyde	HMDB0001167	C00546	Organic oxygen compounds	Organooxygen compounds	Carbonyl compounds	[M-2H]-	1.11742e+06	1.1104e+06	1.17873e+06
M485T175	485.319	175.498	Quillaic acid		C08972	Lipids and lipid-like molecules	Prenol lipids	Triterpenoids		23326.7	22548.1	24017
M172T354	172.061	354.215	Quinaldic acid	HMDB0000842	C06325	Organoheterocyclic compounds	Quinolines and derivatives	Quinoline carboxylic acids	[M+Cl]-	48234.4	53324.4	49673.1
M144T66	144.044	66.248	Quinolin-2-ol		C06415	Organoheterocyclic compounds	Quinolines and derivatives	Quinolones and derivatives		410891	412275	544874
M166T374	166.014	374.192	Quinolinate	HMDB0000232	C03722	Organoheterocyclic compounds	Pyridines and derivatives	Pyridinecarboxylic acids and derivatives		35205.3	36676	43339.7
M300T235	300.18	235.191	Ractopamine			Benzenoids	Phenols	1-hydroxy-2-unsubstituted benzenoids		54974.1	53011.2	52905
M563T462	563.181	461.638	Raffinose	HMDB0003213	C00492	Organic oxygen compounds	Organooxygen compounds	Carbohydrates and carbohydrate conjugates	[M+CH3COO]-	2.60195e+06	2.64269e+06	2.26928e+06
M301T29_2	301.071	29.251	Rhamnazin	HMDB0133830		Phenylpropanoids and polyketides	Flavonoids	Flavones		454322	455351	490083
M839T475	839.264	475.149	Rhaponticin		C10288	Phenylpropanoids and polyketides	Stilbenes	Stilbene glycosides		11996.8	11725.9	11152
M515T408	515.159	408.102	Rhapontigenin	HMDB0031842		Phenylpropanoids and polyketides	Stilbenes			15454.4	11741.5	13739.5
M151T240	151.062	239.809	Ribitol	HMDB0000508	C00474	Organic oxygen compounds	Organooxygen compounds	Carbohydrates and carbohydrate conjugates		1.35483e+08	1.357e+08	1.38504e+08
M297T58	297.243	58.108	Ricinoleic acid	HMDB0034297	C08365	Lipids and lipid-like molecules	Fatty Acyls	Fatty acids and conjugates		5.66027e+06	4.57674e+06	5.97669e+06
M136T53	136.039	53.339	Salicylamide						[M-H]-	581461	484152	570085
M137T178	137.024	177.538	Salicylic acid	HMDB0001895	C00805	Benzenoids	Benzene and substituted derivatives	Benzoic acids and derivatives		118479	186026	241497
M443T473	443.101	472.587	Schaftoside		C10181	Phenylpropanoids and polyketides	Flavonoids	Flavonoid glycosides	[M+CH3COO]-	21033.9	22045.3	23011.1
M193T49	193.05	48.65	Scytalone						[M-H]-	73983.5	59076	92879.1
M407T99	407.171	99.18	Secoisolariciresinol	HMDB0013692	C18167	Lignans, neolignans and related compounds	Dibenzylbutane lignans	Dibenzylbutanediol lignans	[M+Cl+NH3]-	53335.3	284133	242928
M191T193	191.055	192.597	Sedoheptulosan							31336.5	45535.1	62009.8
M231T331	231.049	331.24	Sedoheptulose						[M+CH3COO]-	54487.2	45104.4	61560.2
M236T286_2	236.091	286.367	Sepiapterin	HMDB0000238	C00835	Organoheterocyclic compounds	Pteridines and derivatives	Pterins and derivatives	[M-2H+Na]-	288758	302590	298601
M499T466	499.126	466.13	Silydianin			Phenylpropanoids and polyketides	Flavonoids	Flavans		32764.8	32791.7	30436
M861T93	861.223	93.006	Smiglaside c (not validated) + 1acetyl			Organic acids and derivatives	Carboxylic acids and derivatives	Hexacarboxylic acids and derivatives		219816	162806	183392
M214T387	214.048	386.591	sn-Glycerol 3-phosphoethanolamine	HMDB0000114	C01233	Lipids and lipid-like molecules	Glycerophospholipids	Glycerophosphoethanolamines		473582	474425	486398
M261T432	261.037	431.689	Sorbitol 6-phosphate		C01096	Organic oxygen compounds	Organooxygen compounds	Carbohydrates and carbohydrate conjugates	[M-H]-	197692	204470	197458
M327T108	327.179	108.445	Spiculisporic acid			Organic acids and derivatives	Carboxylic acids and derivatives	Tricarboxylic acids and derivatives		2.47547e+06	2.62555e+06	2.55099e+06
M665T491	665.211	491.465	Stachyose	HMDB0003553	C01613	Organic oxygen compounds	Organooxygen compounds	Carbohydrates and carbohydrate conjugates	[M+CH3COO]-	82178.1	85406.6	53191.7
M641T188	641.322	188.223	Steviolbioside			Lipids and lipid-like molecules	Prenol lipids	Terpene glycosides		134964	127818	135769
M177T411	177.039	411.184	Succinate	HMDB0000254	C00042	Organic acids and derivatives	Carboxylic acids and derivatives	Dicarboxylic acids and derivatives	[M-H]-	69423.5	85981.9	50751.2
M683T394	683.223	393.803	Sucrose	HMDB0000258	C00089	Organic oxygen compounds	Organooxygen compounds	Carbohydrates and carbohydrate conjugates	[M-H]-	8.32193e+06	8.13384e+06	8.39597e+06
M139T383	138.97	382.738	Sulfoacetic acid		C14179	Organic acids and derivatives	Organic sulfonic acids and derivatives	Organosulfonic acids and derivatives		590112	616110	656221
M574T32	574.45	32.011	Sulfobacin b			Lipids and lipid-like molecules	Fatty Acyls	Fatty amides	[M-H]-	661602	652564	726390
M149T411	149.008	411.49	Tartaric acid	HMDB0000956	C00898	Organic oxygen compounds	Organooxygen compounds	Carbohydrates and carbohydrate conjugates		72489.7	43595.1	38077.1
M257T235	257.174	235.189	Tetradecanedioic acid	HMDB0000872		Lipids and lipid-like molecules	Fatty Acyls	Fatty acids and conjugates		105341	112434	95581.7
M118T345	118.05	344.67	Threonine	HMDB0000167	C00188	Organic acids and derivatives	Carboxylic acids and derivatives	Amino acids, peptides, and analogues	[M-H]-	228297	239230	215923
M311T28_2	311.167	28.496	Thymol-beta-d-glucoside			Lipids and lipid-like molecules	Prenol lipids	Terpene glycosides		1.92317e+06	1.66086e+06	2.14344e+06
M475T32	475.341	31.956	Thyroxine 4'-o-.beta.-d-glucuronide			Organic acids and derivatives	Carboxylic acids and derivatives	Amino acids, peptides, and analogues		644748	675538	734935
M147T249	147.044	248.525	trans-cinnamate	HMDB0000930	C10438	Phenylpropanoids and polyketides	Cinnamic acids and derivatives	Cinnamic acids	[M-2H+Na]-	639623	657457	637054
M341T394	341.108	393.803	Trehalose	HMDB0000975	C01083	Organic oxygen compounds	Organooxygen compounds	Carbohydrates and carbohydrate conjugates	[M-H]-	2.43262e+07	2.38349e+07	2.39488e+07
M329T43	329.065	42.9875	Tricin	HMDB0124861	C10193	Phenylpropanoids and polyketides	Flavonoids	O-methylated flavonoids	[M-H+CH3CN]-	1.03323e+06	961738	567102
M209T445	209.008	445.017	Trimellitic acid anhydride			Organoheterocyclic compounds	Benzofurans	Benzofuranones		16296.1	15618.2	15879.1
M400T252	400.144	251.851	Tyr-Gly-Tyr			Organic acids and derivatives	Carboxylic acids and derivatives	Amino acids, peptides, and analogues	[M+CH3COO]-	29345	36168	31529.4
M311T244	311.114	244.475	Tyr-Met			Organic acids and derivatives	Carboxylic acids and derivatives	Amino acids, peptides, and analogues		1.02032e+06	1.05196e+06	1.11381e+06
M606T428	606.074	428.305	Udp-n-acetylglucosamine	HMDB0000290	C00043	Nucleosides, nucleotides, and analogues	Pyrimidine nucleotides	Pyrimidine nucleotide sugars		4.39578e+06	4.28841e+06	4.19889e+06
M402T157	402.32	157.463	Undecanamide, n-cyclopropyl-11-(3-hydroxy-5-pentylphenoxy)-							165832	152650	168289
M111T88	111.019	87.617	Uracil	HMDB0000300	C00106	Organoheterocyclic compounds	Diazines	Pyrimidines and pyrimidine derivatives	[M-H]-	1.40809e+06	1.39988e+06	1.34488e+06
M243T158	243.062	158.133	Uridine	HMDB0000296	C00299	Nucleosides, nucleotides, and analogues	Pyrimidine nucleosides		[M-H]-	2.84957e+07	2.77619e+07	2.82887e+07
M323T435	323.026	435.191	Uridine 5'-monophosphate	HMDB0000288	C00105	Nucleosides, nucleotides, and analogues	Pyrimidine nucleotides	Pyrimidine ribonucleotides		99714.6	97554.1	98707.6
M133T240	133.05	240.479	Xylitol	HMDB0002917	C00379	Organic oxygen compounds	Organooxygen compounds	Carbohydrates and carbohydrate conjugates		1.22252e+06	1.25658e+06	2.45913e+06
M265T26	265.147	25.952	Zinniol		C10840	Benzenoids	Benzene and substituted derivatives	Benzyl alcohols	[M-H+CH3CN]-	1.01815e+06	1.07562e+06	1.06341e+06
M236T172	236.093	172.142								1.82998e+07	1.56511e+07	1.81189e+07
M488T393	488.16	392.548								1.18772e+07	1.15943e+07	1.17837e+07
M195T72	194.997	72.369								3.09188e+07	3.4398e+07	4.81991e+07
M277T37	277.216	37.331								1.64965e+07	1.52537e+07	1.76987e+07
M280T45	280.236	44.679								2.91169e+07	2.90005e+07	3.21064e+07
M279T70	279.232	69.6685								1.61019e+07	1.43061e+07	1.64295e+07
M202T179	202.109	178.852								6.40922e+06	6.24938e+06	6.78639e+06
M743T394	743.245	393.803								8.67691e+06	8.70075e+06	8.60564e+06
M310T295	310.114	294.778								5.22089e+06	5.17365e+06	5.19771e+06
M255T39	255.232	38.651								1.11358e+07	1.07955e+07	1.19954e+07
M313T377	313.114	377.442								1.86686e+07	1.84848e+07	1.91757e+07
M188T190_2	188.093	190.268								7.02836e+06	6.94027e+06	7.20727e+06
M295T55	295.189	55.014								22714.3	20929.8	5.84402e+06
M350T102	350.268	101.696								9.68497e+06	9.25184e+06	1.03027e+07
M249T14	248.974	13.876								2.16101e+07	1.25393e+07	3.16277e+07
M279T162	279.039	162.133								9.09659e+06	9.20445e+06	9.46641e+06
M157T310	156.991	310.467								1.71446e+07	1.69453e+07	1.73487e+07
M329T110	329.193	110.124								129273	1.16219e+07	59673.3
M169T379	168.981	379.464								2.93e+06	2.81387e+06	2.8703e+06
M402T394	402.131	393.803								5.78035e+06	5.63642e+06	5.91076e+06
M376T144	376.305	143.924								2.8428e+06	2.71402e+06	3.17883e+06
M252T208	252.088	207.732								4.55973e+06	4.53324e+06	4.73029e+06
M617T33	617.419	32.681								1.57668e+06	1.49712e+06	1.86411e+06
M281T59	281.211	58.709								49037.3	43806.3	5.12021e+06
M381T50	381.336	50.334								5.87911e+06	3.83498e+06	6.36481e+06
M830T393	830.276	392.548								1.74047e+06	1.71401e+06	1.88046e+06
M313T109	313.164	109.201								111478	63076.2	2.57563e+06
M267T338	267.072	338.134								5.64452e+06	5.53675e+06	5.77921e+06
M311T38	311.221	38.328								2.49276e+06	1.00205e+06	1.06828e+06
M282T46	282.251	46.0045								3.82024e+06	6.26915e+06	6.70645e+06
M353T310	352.944	310.467								7.70964e+06	7.77693e+06	7.89684e+06
M165T48	164.986	47.98								4.22773e+06	4.18176e+06	4.64724e+06
M823T118	822.539	117.791								2.75552e+06	2.03137e+06	3.2655e+06
M694T37	693.528	37.3235								2.12832e+06	2.13708e+06	2.24186e+06
M475T398	475.128	397.627								1.89063e+06	1.65952e+06	2.0227e+06
M95T123	94.9811	123.225								8.64624e+06	8.41087e+06	8.89324e+06
M329T152	329.232	152.065								1.14559e+07	9.65612e+06	1.08901e+07
M218T377	218.067	377.442								1.65242e+06	1.63364e+06	1.66859e+06
M251T331	251.077	331.474								6.95119e+06	7.03465e+06	7.1463e+06
M325T432	325.077	431.689								3.788e+06	3.75796e+06	3.50396e+06
M278T49	278.22	49.345								3.30973e+06	3.4502e+06	3.5403e+06
M179T325_1	179.056	324.616								6.44957e+06	6.41097e+06	5.99252e+06
M179T325_2	179.105	325.298								2687.02	4.50307e+06	3201.09
M195T46	194.996	46.0045								4.46129e+06	4.27355e+06	4.4038e+06
M329T99	329.232	99.472								4.79206e+06	6.18372e+06	4.7526e+06
M190T247	190.071	246.794								3.25956e+06	3.28076e+06	3.18311e+06
M281T323	281.087	322.596								3.47861e+06	3.4912e+06	3.56479e+06
M281T326	281.127	326.03								11201.4	2353.1	3.29646e+06
M489T393	489.161	393.167								1.63213e+06	1.61074e+06	1.65899e+06
M302T168	302.066	168.109								4.99304e+06	4.87048e+06	5.45921e+06
M218T286	218.066	285.686								34689.1	18857.9	1.14283e+06
M364T108	364.284	108.445								1.80598e+06	1.84165e+06	1.87668e+06
M407T158	407.289	158.133								1.57219e+06	1.40605e+06	1.52826e+06
M364T111	364.247	111.211								233229	250477	1.84237e+06
M331T33	331.227	33.326								777491	818888	833248
M237T172	237.096	172.142								1.95005e+06	1.72012e+06	1.97556e+06
M311T100	311.221	99.724								3.76522e+06	3.45002e+06	3.7863e+06
M311T111	311.147	110.879								3.91453e+06	60333.5	77459.7
M411T50	411.272	50.005								2.56153e+06	2.61066e+06	2.38488e+06
M181T318	181.071	318.115								2.18096e+06	2.16809e+06	2.63785e+06
M298T290	298.149	290.308								2.19533e+06	2.15241e+06	2.25309e+06
M160T226_2	160.062	226.479								2.13918e+06	2.10436e+06	2.16527e+06
M278T38	278.22	37.991								2.94985e+06	2.79197e+06	3.25186e+06
M97T425_2	96.9609	424.936								1.52318e+06	1.55861e+06	1.51277e+06
M151T334	151.061	334.134								2.98548e+06	2.9829e+06	3.10272e+06
M362T290	362.144	290.306								2.00407e+06	2.19674e+06	2.01451e+06
M182T292	182.075	291.588								4.2146e+06	4.20144e+06	4.25712e+06
M171T103	171.102	102.628								2.6709e+06	2.5894e+06	2.60639e+06
M451T310_1	450.92	310.281								4.54917e+06	4.51787e+06	4.78753e+06
M313T82	313.237	81.547								4.2081e+06	3.67873e+06	4.45089e+06
M329T41_2	329.232	41.321								1.68942e+06	1.66054e+06	1.86815e+06
M236T363	236.077	362.923								1.88837e+06	1.835e+06	1.80393e+06
M407T33_2	407.35	33.0035								1.05526e+06	15024.5	14353.3
M348T104	348.252	104.396								3.8667e+06	3.51511e+06	4.0929e+06
M267T386	267.072	386.048								1.51824e+06	1.49108e+06	1.46812e+06
M473T26	473.288	25.952								1.45036e+06	1.52176e+06	1.61119e+06
M342T394	342.111	393.803								2.56889e+06	2.60148e+06	2.62928e+06
M474T396	474.143	396.343								911063	879877	973089
M558T37	558.458	36.655								828409	1.22758e+06	943961
M744T394	744.247	393.803								2.05252e+06	1.98068e+06	2.09148e+06
M308T411	308.098	410.82								2.26365e+06	2.23269e+06	2.17987e+06
M670T51	669.528	51.3								945097	994123	1.07241e+06
M340T28_2	340.202	27.816								1.16312e+06	1.0335e+06	1.22783e+06
M316T246	316.139	246.48								3.30036e+06	3.25493e+06	3.35071e+06
M256T51	256.235	50.685								1.74632e+06	1.83657e+06	1.91973e+06
M165T325	165.04	324.754								4.51461e+06	3.50218e+06	3.49497e+06
M417T34	417.32	33.895								501892	499603	527071
M329T41_1	329.194	41.333								1.66404e+06	80935.5	82114.6
M696T37	695.543	37.3235								1.25163e+06	1.20513e+06	1.26055e+06
M409T27	409.294	27.338								79055.7	1.33634e+06	66136.6
M409T26_2	409.33	25.952								1.79702e+06	1.79293e+06	1.85688e+06
M242T376	242.079	375.502								1.66307e+06	1.68524e+06	1.81124e+06
M259T165	259.058	165.424								3.62464e+06	3.55555e+06	3.7316e+06
M295T38	295.226	37.6								1.77e+06	1.86498e+06	1.98627e+06
M684T394	684.226	393.803								1.83775e+06	1.7234e+06	1.82557e+06
M426T61	426.299	60.808								530119	1430268	566780
M253T59	253.107	59.468								4.3903e+06	2.78828e+06	4.71986e+06
M152T239	152.064	239.151								5.30137e+06	5.30606e+06	5.37646e+06
M184T223	184.061	223.1								1.45463e+06	1.48671e+06	1.44844e+06
M326T28	326.186	27.931								872596	943403	1.00082e+06
M316T375	316.116	375.484								1.81109e+06	1.80451e+06	1.87198e+06
M601T33	601.425	32.681								886420	907486	997222
M601T32	601.447	32.1005								10186.2	13620	707649
M381T26_3	381.299	25.952								1.50383e+06	1.48811e+06	1.64778e+06
M555T36	555.439	36.001								425216	565617	541565
M281T162	281.035	162.133								2.59704e+06	2.56394e+06	2.71061e+06
M175T334	175.061	334.076								4.6495e+06	4.2084e+06	4.19743e+06
M293T38	293.211	37.991								1.62334e+06	1.52753e+06	1.72989e+06
M95T141	94.9803	140.816								2.79932e+06	2.56659e+06	2.35587e+06
M195T103	195.048	103.172								148976	58289	2.11087e+06
M283T45	283.263	44.679								4.42212e+06	4.1915e+06	4.78476e+06
M615T33	615.439	33.326								715546	732891	814982
M204T159	204.066	158.829								3.26794e+06	3.18137e+06	3.34838e+06
M173T460	173.009	460.159								2.12102e+06	2.13273e+06	4.19583e+06
M560T37_2	560.474	36.661								1.46615e+06	1.39746e+06	1.48128e+06
M692T51	691.513	51.3								874878	841881	917430
M253T47	253.216	46.689								2.85789e+06	1.47206e+06	1.64202e+06
M694T32	694.487	31.8525								23639.8	844940	25382.9
M695T37	694.532	37.3235								930771	981833	988922
M326T104	326.268	104.396								2.8945e+06	2.49169e+06	2.96145e+06
M181T188	181.05	187.564								838970	853773	924446
M290T336	290.087	336.333								2.03192e+06	2.21364e+06	2.26087e+06
M305T383	305.063	382.642								1.21464e+06	1.19356e+06	1.2753e+06
M231T423	231.027	423.438								1.47403e+06	1.40564e+06	1.44593e+06
M670T37	669.528	36.661								963590	935053	1.05222e+06
M311T63	311.221	63.444								1.46022e+06	3.04015e+06	1.43486e+06
M473T53	473.308	52.62								1.00197e+06	1.04045e+06	1.04299e+06
M314T98_2	314.24	97.676								1.89855e+06	1.69133e+06	2.0217e+06
M271T37	271.227	37.316								1.09534e+06	1.09875e+06	1.25294e+06
M824T118	823.541	117.855								1.19705e+06	896823	1.37978e+06
M255T70	255.232	70.214								2.50327e+06	2.2361e+06	2.73882e+06
M736T33	735.539	32.636								626068	538724	599067
M282T256	282.155	255.88								1.32651e+06	1.32032e+06	1.49111e+06
M236T344	236.077	343.504								1.14824e+06	1.12251e+06	1.21023e+06
M256T39	256.235	38.651								1.83482e+06	1.73598e+06	1.94265e+06
M255T309	254.967	309.021								2.55482e+06	2.20983e+06	4.23518e+06
M255T308_1	255.037	307.671								3407.64	5167.94	1.6475e+06
M618T33	618.421	32.681								601315	614820	680267
M299T54_2	299.258	54.014								1.59537e+06	1.39532e+06	2.32645e+06
M296T58	296.23	57.95								2.4241e+06	1.58306e+06	1.97832e+06
M311T109	311.221	108.871								1.47231e+06	1.73963e+06	1.53747e+06
M243T27	243.065	27.146								1.15431e+06	1.14494e+06	1.20765e+06
M615T31	615.403	31.1275								97108.4	705260	65526.6
M448T157	448.133	157.463								1.83645e+06	1.67068e+06	1.83868e+06
M327T109	327.216	108.637								2.80618e+06	4.10352e+06	2.97498e+06
M204T142	204.066	142.34								2.69157e+06	2.72617e+06	2.67389e+06
M351T101	351.271	101.026								2.32993e+06	2.02794e+06	2.19862e+06
M290T335	290.06	335.353								1.85161e+06	8559.54	1973.76
M380T109	380.278	109.211								1.81968e+06	2.08385e+06	2.21618e+06
M351T255	351.175	254.55								964943	941264	971185
M537T393	537.164	393.167								1.4664e+06	1.32902e+06	1.46417e+06
M647T310	646.874	310.281								2.06195e+06	1.96796e+06	2.10313e+06
M676T32	675.517	31.956								525373	548733	651040
M62T4	61.9893	3.974								1.60068e+06	737614	1.79214e+06
M574T34	574.367	33.55								23714.1	34503.3	293024
M243T24	243.103	23.613								2819.22	475165	7958.69
M244T158	244.065	158.133								2.16572e+06	2.2127e+06	2.30541e+06
M180T290	180.066	290.002								1.29181e+06	1.31997e+06	1.29668e+06
M692T37	691.512	36.661								893258	897090	978137
M253T308	253.092	307.995								2.08843e+06	1.97005e+06	2.13752e+06
M413T54	413.323	54.349								40308.9	72370.3	1.05147e+06
M297T37	297.242	37.331								1.16592e+06	1.09708e+06	1.31485e+06
M535T37	535.47	36.661								830297	797776	956804
M604T34	604.459	34.011								713957	794589	825928
M229T102	229.107	101.792								2.71869e+06	2.69323e+06	2.86504e+06
M287T170	287.185	170.124								1.02765e+06	913717	1.04834e+06
M326T165	326.109	165.489								2.47825e+06	2.50189e+06	2.686e+06
M505T26	505.296	25.952								717984	757338	800595
M505T24	505.332	24.293								169827	833393	236552
M607T428	607.075	428.305								614669	604126	624352
M1025T394	1025.34	393.803								949871	937041	941961
M363T292	363.148	291.586								1.68781e+06	1.60088e+06	1.70169e+06
M476T52_1	476.284	51.9775								642289	613415	570290
M508T29	508.277	29.3825								36985.1	699097	48099.6
M508T26	508.315	25.952								627074	681002	708359
M372T373	372.104	373.498								573733	584878	597022
M279T99	279.232	99.064								2.78583e+06	2.20185e+06	2.11117e+06
M392T63	392.271	63.486								37520.2	989125	38087.8
M392T61	392.315	61.488								458008	1.10472e+06	433148
M549T310	548.896	310.281								2.13212e+06	2.12114e+06	2.24135e+06
M405T159_2	405.273	159.489								606060	639326	602487
M387T45	387.273	45.3465								793017	344829	372814
M173T139_2	173.117	139.325								686393	1.99296e+06	771475
M226T295	226.012	295.142								925748	934423	953927
M225T24	225.076	24.436								677691	746339	839843
M306T106	306.206	106.416								965086	933693	1.00416e+06
M89T242	89.024	242.471								2.21707e+06	2.2345e+06	2.28016e+06
M674T31	673.502	31.351								422117	468082	591895
M330T112	330.235	112.123								3.35744e+06	2.42014e+06	3.70317e+06
M385T251	385.159	250.52								1.74774e+06	1.77288e+06	1.71895e+06
M298T58	298.245	58.074								1.07587e+06	893568	1.48899e+06
M173T139_1	173.07	138.69								9158.52	18782.7	1.67113e+06
M389T35	389.288	35.341								360706	373501	432555
M445T392	445.117	391.917								959325	1.01118e+06	868305
M294T54	294.214	53.97								1.91025e+06	1.25012e+06	1.39841e+06
M382T50	382.339	50.334								1.5858e+06	962333	1.65437e+06
M309T124	309.031	124.441								1.58604e+06	1.664e+06	1.58088e+06
M295T295	295.032	294.806								555697	529881	552768
M403T394	403.132	393.803								1.14647e+06	1.21256e+06	1.24208e+06
M351T41_2	351.325	41.326								997674	979103	723655
M564T31	564.342	31.186								418865	361322	473693
M202T165	202.107	165.457								1.93824e+06	1.66854e+06	1.93292e+06
M311T295	311.116	294.778								541750	571054	568042
M62T714	61.9892	714.233								1.00555e+06	1.04636e+06	1.16664e+06
M229T220	229.082	219.75								905784	892922	924601
M330T102	330.17	101.875								3.34459e+06	69882.1	67079.5
M311T85	311.221	85.188								1.77999e+06	1.73417e+06	1.81883e+06
M562T37	562.489	37.316								667028	635900	1.21346e+06
M313T39	313.237	38.95								925942	929256	1.00106e+06
M236T356	236.056	355.847								268150	10967.2	8804.19
M187T26_2	187.041	26.446								758436	691857	811973
M235T228	235.081	227.821								679609	692388	676977
M173T116	173.117	116.461								1.52153e+06	1.66375e+06	1.58358e+06
M259T179	259.058	178.852								1.66695e+06	1.672e+06	1.80651e+06
M62T17	61.9893	17.39								2.83636e+06	2.70851e+06	2.81416e+06
M354T363	354.139	362.923								1.07441e+06	1.06003e+06	1.11243e+06
M426T77	426.299	77.457								1.8647e+06	284296	2.00132e+06
M408T232	408.273	231.871								603511	573361	608751
M188T219_2	188.055	219.07								1.27677e+06	1.24077e+06	1.29265e+06
M247T96	247.038	96.433								4.50424e+06	4.50221e+06	4.99105e+06
M535T49	535.47	48.678								556768	565262	537261
M429T373	429.122	373.498								706153	684812	721092
M241T39	241.216	38.651								1.3326e+06	1.25057e+06	1.31663e+06
M564T27	564.266	26.998								11488.7	327761	17722.7
M831T393	831.277	392.548								559335	550330	588303
M1099T393_2	1099.37	392.548								590509	543990	564938
M613T52	613.466	51.95								371989	316335	391015
M443T64_2	443.298	64.198								1.01635e+06	821106	1.10798e+06
M671T51	670.531	51.358								441074	389074	500812
M157T75	157.05	75.069								1.67596e+06	1.8335e+06	1.81895e+06
M62T685	61.9893	685.407								613114	2.58022e+06	3.29489e+06
M237T53	237.076	53.28								731737	643134	739623
M375T110	375.182	109.968								1.63105e+06	2.64423e+06	1.49106e+06
M411T56	411.31	56.344								45920.8	39317.4	413037
M306T108	306.174	107.881								23769.4	10628.8	853090
M62T659	61.9891	659.199								1.12616e+06	5.77381e+06	370341
M392T82	392.314	82.353								2.19418e+06	1.06583e+06	2.42827e+06
M1099T393_1	1098.86	392.548								593171	587246	584637
M928T393_1	927.805	392.548								651146	628494	625483
M382T403	382.098	402.831								593802	570129	614813
M480T157	480.16	156.773								1.33483e+06	1.20913e+06	1.41738e+06
M272T56	272.23	56.098								946269	827586	1.00172e+06
M1172T393	1172.39	392.548								364681	381800	400915
M157T56_2	157.123	56.044								963556	853734	1.05665e+06
M339T296	339.067	296.254								1.76488e+06	778282	1.87351e+06
M642T37	641.506	36.661								388207	391809	480698
M304T168	304.062	168.109								1.49196e+06	1.47917e+06	1.57728e+06
M222T257	222.134	257.2								816875	794581	805632
M231T245	231.017	245.155								518908	439489	571248
M231T247	231.049	246.794								35095.6	26579.8	598322
M279T189	279.232	188.572								1.91216e+06	1.15123e+06	1.11316e+06
M249T481	249.022	480.93								4.99017e+06	14910.3	9493.2
M203T179	203.111	178.852								509445	480880	511461
M564T37	563.5	36.655								485972	471644	574875
M196T368	196.054	367.554								1.49152e+06	1.58442e+06	2.45718e+06
M309T30	309.205	30.2135								405877	373476	553678
M313T41	313.2	40.642								80994.9	845651	83136
M314T378	314.115	378.072								1.1573e+06	1.1842e+06	2.0727e+06
M312T28	312.17	28.496								381112	344835	418726
M351T54	351.252	54.068								771577	671616	821379
M519T26_3	519.312	25.766								579479	566443	603234
M377T144_2	377.308	143.924								554818	566163	607804
M424T60	424.282	59.94								250434	833980	174916
M275T400	275.02	399.543								649072	605950	549854
M281T352	281.087	352.185								1.55393e+06	1.51592e+06	1.55647e+06
M285T173	285.17	173.478								1.23364e+06	1.27714e+06	1.29412e+06
M480T150	480.245	150.488								523815	27698	27850.3
M489T30_2	489.283	29.856								530245	547575	624889
M115T83	115.076	82.519								1.37236e+06	1.11973e+06	1.22424e+06
M651T158	651.358	158.133								501537	434339	482689
M187T371	187.024	370.852								913195	932891	584403
M693T51	692.516	50.698								364472	393596	447207
M329T63	329.232	63.444								3.98258e+06	1.98134e+06	1.7761e+06
M509T33	509.381	33.341								345323	309458	352756
M199T248	199.096	247.82								422384	469905	643285
M195T418	195.05	418.2								1.40144e+06	1.11073e+06	1.50415e+06
M282T253	282.083	253.2								669910	706234	733470
M243T113	243.123	113.135								954025	932592	990587
M413T44	413.288	44.045								981925	1.06954e+06	1080842
M325T448	325.076	447.987								936426	921995	460466
M697T37	696.547	37.316								560230	458596	530017
M408T34	408.266	33.6635								368182	13097.8	19627.2
M408T33_2	408.296	32.681								382512	390079	405937
M433T238	433.234	237.819								1.0322e+06	876234	938766
M383T159	383.29	159.483								474760	479660	462175
M201T268	201.113	268.277								1.84161e+06	1.76566e+06	1.94812e+06
M745T394	745.245	394.115								677868	462356	451017
M283T88	283.154	88.297								1.09138e+06	1.09984e+06	1.14137e+06
M325T320	325.112	320.075								721719	708903	774465
M176T282	176.056	282.347								718843	778924	644166
M602T33_2	602.427	32.681								379204	389964	419403
M213T126	212.95	126.281								20710.1	15177.2	1.44884e+06
M213T131	213.043	131.235								1.49003e+06	1.49738e+06	1.60323e+06
M203T211	203.128	211.386								202844	101821	804135
M668T51	667.513	51.3								394187	382611	442848
M293T45	293.247	45.349								1.2646e+06	1.28752e+06	1.28269e+06
M326T287	326.122	286.683								720602	771364	699254
M164T286	164.071	286.367								134974	137309	832606
M258T362	258.061	362.244								473102	486787	473783
M490T393	490.163	393.091								412689	389348	413184
M634T37_1	633.505	36.661								243706	193509	183255
M519T26_2	519.271	25.8485								568703	57127.1	8254.48
M307T105_2	307.19	104.648								1.08159e+06	1.03824e+06	1.24517e+06
M527T110	527.283	109.785								642894	762447	714224
M303T239	303.128	239.159								1.48822e+06	1.43396e+06	1.48054e+06
M745T391	745.225	391.298								407884	178295	283798
M311T42_1	311.149	41.657								39040.2	525124	52790.7
M311T42_2	311.185	41.657								55498.1	610112	58451.1
M564T47	563.5	47.359								434430	443542	394687
M616T33	616.442	33.326								340057	323455	390340
M236T108_1	236.091	108.207								1.85847e+06	2.40837e+06	1.11043e+06
M245T342	245.043	342.164								603052	606360	638643
M168T220	167.996	219.75								871527	833117	902637
M185T101	185.117	101.298								2.13397e+06	2.18912e+06	2.21251e+06
M309T106	309.205	105.756								1.27096e+06	1.21972e+06	1.29478e+06
M200T358	200.056	357.555								1.32506e+06	1.33639e+06	1.36126e+06
M402T384	402.068	383.68								4311.78	137506	4484.53
M196T72	195.999	72.369								1.38722e+06	1.65493e+06	2.34761e+06
M409T46	409.256	45.6675								610873	621711	326645
M200T387	200.055	386.591								442114	410018	723337
M745T310	744.851	310.281								1.19881e+06	1.19468e+06	1.26118e+06
M734T33	733.523	32.636								331698	336683	284950
M244T152	244.096	151.76								19148	29547.9	267558
M330T152	330.235	152.065								1.93016e+06	1.81219e+06	2.10543e+06
M223T51	223.169	51.3								363728	386038	371163
M263T117	263.149	116.525								1.81622e+06	1.30808e+06	1.92241e+06
M859T37_2	858.753	37.316								320610	227553	275947
M412T50	412.276	50.005								638417	1.10242e+06	679679
M556T33_2	556.397	32.5425								96405.9	321057	23639.6
M556T37	556.443	36.655								239470	279220	237351
M392T37	392.315	37.316								444763	492359	485017
M733T28	733.463	28.0805								7626.4	23428.2	232529
M243T96_2	243.085	96.049								497963	1.40846e+06	363514
M471T29	471.272	29.166								534097	572953	586434
M365T108	365.287	108.207								448017	438553	465114
M533T37_2	533.454	36.655								458067	499889	503478
M593T26	593.312	25.766								490070	462596	502567
M200T159	200.055	158.803								1.33524e+06	1.28281e+06	1.3913e+06
M385T56	385.258	56.098								625813	557433	667604
M320T339	320.097	339.484								653836	660785	701784
M327T155	327.179	154.839								1.98914e+06	1.38822e+06	1.62002e+06
M142T387_2	142.051	387.291								358453	353625	342022
M602T33_1	602.348	32.8775								8189.94	425349	24575.8
M424T80	424.283	80.197								1.30728e+06	462395	1.43214e+06
M80T123	79.9568	123.225								1.82324e+06	1.66672e+06	1.97122e+06
M154T136	154.014	136.005								4.20296e+06	1.35829e+06	4.47248e+06
M187T102	187.06	101.968								225298	241035	887444
M449T57	449.272	56.768								627024	1.1055e+06	697598
M928T393_2	928.308	392.548								492172	479043	498974
M408T158	408.292	158.133								372223	309299	409635
M378T111	378.263	110.546								1.45111e+06	1.54523e+06	1.02872e+06
M685T394	685.227	393.803								582443	526427	579678
M133T448	133.014	448.234								796717	637867	679453
M275T441	275.059	441.397								2593.41	216696	4050.03
M697T26	697.375	25.766								408537	414467	440538
M796T51	795.632	50.698								300847	315575	354849
M697T51	696.547	50.6675								369635	361667	395268
M285T114	285.097	114.482								1.69894e+06	1.79417e+06	2.07293e+06
M186T243	186.076	243.454								631286	940200	808387
M291T357	291.09	357.469								1.23006e+06	1.2494e+06	1.26553e+06
M275T182	275.102	181.558								438937	402632	453957
M474T26	474.291	25.952								438051	454860	479572
M443T98	443.226	97.676								717117	737832	767392
M206T193	206.045	192.951								481990	465703	523409
M122T87	122.024	87.053								1.43086e+06	1.42664e+06	1.51255e+06
M129T442	129.019	442.44								208876	201151	639360
M411T309	411.088	309.217								877275	814960	877295
M138T196	137.986	196.321								406147	408118	439337
M693T37	692.515	36.655								443121	415539	456513
M329T59	329.158	59.014								74285.3	62236.2	1.53054e+06
M161T108	161.06	108.084								33638.4	1.60779e+06	17912.1
M161T115	161.081	114.921								1.90004e+06	1.81599e+06	1.70472e+06
M299T37	299.257	36.585								423934	399607	455697
M355T310	354.941	310.467								1.43511e+06	1.39227e+06	1.47591e+06
M415T30	415.285	30.0475								18567.1	193659	18266.3
M415T35	415.304	34.671								318643	318588	315573
M787T116	786.571	116.461								907622	798008	991074
M473T40	473.31	39.622								554978	576008	588209
M671T37	670.531	36.92								412855	443034	487868
M332T33	332.23	33.326								173891	169698	191839
M119T168	119.049	168.104								1.1221e+06	755471	753740
M388T41	388.304	41.345								482839	414545	416038
M362T110	362.268	109.793								521951	463956	581456
M160T273	160.061	273.093								887144	863499	1.7488e+06
M295T300	295.102	299.858								801769	788388	843365
M323T84	323.221	84.257								1.08971e+06	1.10815e+06	1.17854e+06
M151T200	151.006	200.331								511341	511494	533754
M527T108_3	527.348	107.803								41548.1	728239	78927.7
M161T144	161.081	143.924								2.62282e+06	2.65131e+06	5.2561e+06
M107T187	107.049	186.908								452908	509912	531704
M236T188	236.056	187.564								352607	339560	385427
M335T108	335.15	107.856								128619	65795.8	696889
M120T31	119.975	31.351								548910	506042	550817
M271T288	271.102	288.346								283356	287554	302205
M604T359	604.206	358.895								713002	745763	762673
M503T64	503.319	64.198								602114	452045	536002
M737T33_2	736.541	33.326								287350	279847	326227
M390T86	390.299	85.607								1.51357e+06	869856	1.57663e+06
M261T165	261.055	165.489								1.12142e+06	1.63613e+06	1.16434e+06
M443T105	443.152	105.429								95441.5	962687	111176
M630T376	630.234	376.144								506221	504742	555792
M739T33	738.513	33.326								282296	309111	301464
M389T172	389.307	172.142								597074	577450	651526
M453T310	452.917	310.467								1.22071e+06	1.21695e+06	1.29363e+06
M412T46	412.349	45.697								47610.8	1.02688e+06	35593.8
M291T33_1	291.089	33.326								694326	732238	813362
M244T446	244.045	446.265								498942	452409	460958
M280T162	280.041	162.133								860467	866933	898695
M439T270	439.191	270.349								651337	634676	641365
M275T207	275.102	207.032								608646	594082	640095
M390T61	390.299	61.017								203103	531957	233008
M236T106	236.056	105.541								96256.7	311462	2.18198e+06
M283T335	283.103	334.756								1.33143e+06	1.33386e+06	1.44281e+06
M698T37_1	697.558	37.316								384423	373511	403606
M227T39	227.2	38.658								665335	647807	694893
M426T37	426.299	37.316								445133	471877	507041
M443T64_1	443.262	64.124								1.09822e+06	115781	92436.5
M388T168	388.268	168.162								298328	252242	285929
M457T47	457.278	46.692								1.56192e+06	883613	1.70646e+06
M670T33	670.493	32.5425								49902.3	510011	38494.6
M349T104_2	349.255	104.396								896194	921168	1.03916e+06
M375T33	375.324	32.681								171954	161470	170046
M385T59	385.33	58.687								529934	14244.8	12691.9
M449T53	449.308	52.62								357719	366876	401925
M144T280_1	144.03	279.709								1.52509e+06	1.62802e+06	1.52856e+06
M199T101	199.133	101.215								532834	698314	580139
M402T61	402.3	60.808								189316	487565	198706
M129T61	129.019	61.414								993647	1.04761e+06	1.20962e+06
M223T159	223.081	158.803								1.3383e+06	1.36403e+06	1.42141e+06
M188T379	188.092	378.755								47369.5	193053	30941.3
M727T116	726.55	115.865								1.02442e+06	1.14169e+06	1.01445e+06
M216T193	216.051	192.951								445463	412890	459230
M672T51	671.541	51.3225								309999	296941	323428
M573T156	573.301	156.169								734574	724121	780022
M305T391	305.098	391.262								14128.2	10270	163712
M309T29_2	309.15	28.5485								333817	17104.1	12713.6
M474T53	474.312	52.62								317584	283125	348088
M575T181	575.414	180.888								489570	431954	502973
M271T79	271.226	79.255								900911	460431	1.11528e+06
M825T56	825.237	55.694								487955	988387	439864
M165T248	165.074	247.779								943610	892879	941822
M369T112	369.299	111.987								486762	434332	469188
M193T143	192.964	142.7								6471.29	7795.06	526289
M471T31	471.309	31.168								133342	519403	109469
M677T32	676.522	31.956								234844	232660	274217
M473T190	473.324	189.592								479866	449726	545073
M224T340	224.056	340.164								334596	330247	369051
M475T58	475.291	58.091								618733	467044	369079
M263T33	263.091	33.326								425529	429870	346179
M238T110	238.107	109.793								1.75756e+06	1.03106e+06	1.85653e+06
M614T35	614.486	35.257								148245	150275	39425.6
M355T442	355.086	441.695								540987	794795	478023
M263T29	263.056	29.08								79313.7	78045	310845
M312T100	312.224	99.724								739847	671673	747863
M672T37	671.541	37.316								355658	325351	389317
M476T398	476.131	397.627								311816	261829	331340
M291T33_2	291.123	33.2075								42197.2	490153	23391.2
M393T246	393.192	246.125								1.72971e+06	1.00149e+06	857754
M189T190	189.095	190.268								504056	489783	526511
M142T280	142.051	280.379								409391	561797	419902
M668T37	667.512	37.316								368167	368670	407667
M352T100	352.283	99.676								787875	740942	846313
M316T98	316.256	97.676								474673	429542	494542
M601T462	601.136	461.638								512164	568784	527295
M675T31	674.506	31.351								198477	206170	266526
M129T295	129.038	294.806								289951	311066	299549
M698T51	697.558	50.65								296350	307424	342847
M457T46	457.317	46.018								607517	31296	59959.9
M412T37	412.304	37.2625								51495.5	624362	53165
M175T97	175.097	97.006								1.05118e+06	2.78589e+06	3.22576e+06
M208T183	208.061	182.888								307759	273677	320403
M304T200	304.064	199.647								32449.9	258527	407373
M304T188	304.117	187.564								298682	309327	353559
M202T106	202.107	106.492								1.47145e+06	515839	382368
M331T155	331.246	155.443								670415	675832	741658
M297T27_2	297.205	27.224								260714	16812	28111.6
M242T91	242.081	90.772								1.1814e+06	1.66555e+06	1.09219e+06
M225T286	225.087	285.686								309475	329423	309634
M221T224	221.011	224.451								487973	457109	537131
M692T33	692.463	32.5985								340590	20769.5	18159.6
M618T34	618.474	33.9985								354055	351228	386336
M649T310	648.871	310.467								874981	872729	903190
M410T26	410.334	25.952								494462	452146	487153
M410T25	410.278	25.051								10789.9	8458.44	557674
M330T41	330.235	41.321								362348	370034	378918
M220T233	220.06	232.551								462371	439999	500681
M314T123	314.054	123.225								1.06235e+06	1.06354e+06	1.11321e+06
M226T204	226.038	203.682								309907	283974	307972
M605T34	605.462	33.9985								494311	323890	307087
M200T52	200.173	52.005								301651	279258	296529
M274T329	274.092	329.464								643618	625047	665764
M271T110	271.19	109.802								417405	401323	439928
M197T73	196.992	72.6365								941895	1.61342e+06	1.6617e+06
M183T148	183.102	148.095								1.13435e+06	1.60026e+06	1.17338e+06
M471T53_2	471.294	52.665								344233	303998	385080
M227T234	227.103	233.871								1.13061e+06	1.08336e+06	1.16581e+06
M1100T393_1	1099.87	392.548								350116	351945	349184
M281T338	281.087	337.91								583544	568043	613965
M341T28	341.194	27.931								247004	87172.2	286920
M78T216	78.0346	215.774								401815	419378	409105
M331T58	331.174	58.339								98476.6	28449.2	755871
M331T53	331.211	52.62								526642	466222	568807
M182T286	182.1	285.849								2067.74	116892	2330.93
M452T33	452.299	33.341								172303	166012	168135
M249T344	249.024	344.382								1.13001e+06	4886.32	3455.72
M536T37	536.473	36.661								336415	323660	356931
M333T33	333.241	33.326								126898	161440	143241
M257T217	257.102	217.062								651582	638603	711896
M382T26_2	382.302	25.952								375970	395244	405073
M381T118	381.084	117.791								534524	529332	604804
M1026T394_2	1026.34	393.803								392646	401827	380836
M201T98	201.112	97.752								791050	759507	784721
M391T368	391.107	368.199								682552	706157	682116
M267T232	267.072	231.871								1.1309e+06	1.02482e+06	1.32252e+06
M139T86	139.006	85.607								691962	706169	999744
M139T72	139.006	72.198								795447	826814	866267
M259T32	259.06	32.011								219902	228181	255558
M340T110	340.283	109.802								392025	373009	462776
M509T376	509.169	376.131								979635	745157	1.01763e+06
M603T37	602.511	36.661								102367	39312.8	47561.7
M610T37	609.506	37.316								163826	97729.7	124525
M413T42	413.122	42.007								543139	278437	302040
M373T377	373.133	376.804								1.03475e+06	979520	884888
M383T57_2	383.242	57.28								662825	442874	752782
M757T393_1	756.749	392.548								280643	296107	308038
M455T28_2	455.278	27.7675								522972	147019	177266
M333T109	333.169	109.106								618144	546072	625418
M241T217	241.118	217.062								446484	458051	460073
M271T108	271.154	107.776								158797	113169	475052
M638T37	637.537	37.316								168640	120618	133053
M631T33_2	631.433	33.341								189265	227811	285481
M327T151	327.215	150.804								2.20788e+06	2.12692e+06	1.5554e+06
M183T291	183.075	291.444								792525	783594	612586
M219T271	219.106	271.019								631486	569090	637483
M224T362	224.092	362.244								421090	416163	426372
M663T190	663.357	190.268								281701	284775	307262
M457T109	457.278	108.871								571450	259829	649250
M457T99_2	457.329	99.016								986813	424267	1.31421e+06
M738T33	737.552	33.0035								270878	224839	297421
M411T34	411.312	33.79								15808	17297.4	121654
M213T51	213.185	50.698								383819	405944	404296
M311T357	311.096	357.469								669330	500995	498618
M248T98	248.091	97.676								869171	822915	1.30272e+06
M241T233	241.091	232.519								545003	536965	558485
M238T92	238.071	91.753								1.39926e+06	1.14999e+06	1.64024e+06
M267T38	267.232	37.991								522836	517468	538252
M297T115	297.096	114.657								1.30409e+06	1.2303e+06	1.33332e+06
M825T118	824.543	117.791								389446	331212	455987
M181T272	181.071	271.699								828550	806153	833135
M303T428_1	302.532	428.305								227433	238129	245287
M253T208	253.09	207.732								548089	601428	691593
M201T95	201.076	95.049								170907	873258	227826
M197T33	197.118	33.341								144173	142323	148776
M635T34	635.496	33.6635								181475	109276	125583
M636T37	635.523	37.316								148835	78217.4	124939
M274T321	274.129	321.351								17061.9	22010.4	319991
M175T448	175.024	448.418								251103	244992	259325
M199T39	199.169	38.988								520246	541943	549827
M219T270	219.075	270.382								527348	15715.8	10285.5
M843T310_1	842.826	310.281								745701	721838	775039
M708T53	707.508	52.62								276787	276886	329605
M366T107	366.299	107.096								271851	303215	293157
M341T98	341.195	98.336								578849	569517	631833
M457T155	457.278	154.839								1.04527e+06	588276	608061
M314T82	314.24	81.547								816844	712724	846095
M196T346	196.054	346.175								694667	683317	716420
M428T33	428.254	33.23								121049	121942	167975
M790T115	789.545	114.657								959055	572682	928146
M115T52	115.003	52.038								501709	492026	503683
M325T55_2	325.273	55.3								477000	324594	359608
M418T33	418.33	32.5375								144885	143455	10513
M195T432	195.05	431.689								874671	850740	889146
M119T249	119.034	248.525								3.09606e+06	3.08844e+06	3.13779e+06
M375T182	375.182	181.558								347518	332832	373792
M177T110	177.04	109.55								877890	1.24611e+06	1.2792e+06
M253T201	253.056	201								245711	9683.23	12957.8
M216T231	216.051	231.179								451726	394042	479659
M177T106	177.019	105.894								806668	22294.6	22075.8
M218T123	218.066	123.377								624118	1.1612e+06	668085
M187T207	187.06	207.032								567840	565032	593288
M158T73	157.991	73.029								1.06075e+06	918333	990695
M191T532	191.02	532.269								250903	219690	283772
M280T327	280.082	326.774								355107	354061	360688
M214T104	214.107	103.802								1.39931e+06	1.22085e+06	1.47099e+06
M192T460	192.022	460.159								732613	910072	585510
M451T52	451.264	51.9775								129287	135200	318494
M511T110_2	511.252	110.465								391104	362306	416400
M144T208	144.066	207.737								541603	509290	525896
M424T173	424.281	172.814								447560	425182	499036
M283T318	283.102	317.871								473776	498361	501738
M253T37	253.106	37.316								325207	519215	362304
M341T110_2	341.195	110.465								584413	563969	558201
M542T108	542.33	107.799								428703	254136	499872
M424T37	424.284	36.655								386528	388872	393480
M711T33	711.493	32.681								201271	190318	223914
M145T90	145.035	90.0295								23661.7	775411	15907.2
M397T108	397.329	107.776								457474	312193	328704
M309T80	309.205	80.197								1.23302e+06	1.04601e+06	1.15784e+06
M452T39	452.282	38.617								203704	336963	182710
M153T240	153.065	239.845								1.02325e+06	992182	1.09405e+06
M551T310	550.894	310.281								754102	741624	777552
M461T32	461.359	32.011								222313	204703	277863
M354T358	354.111	358.201								8491.19	108747	12012.8
M313T309	313.112	308.625								629742	606095	653379
M301T26	301.164	26.446								271503	309878	293080
M187T224	187.041	224.45								552610	505284	563969
M307T86	307.19	85.7325								1.03369e+06	894147	1.0716e+06
M445T30_2	445.329	29.856								359143	420653	405178
M521T26	521.327	25.766								352780	327505	367118
M147T106	147.044	105.977								1.38165e+06	2.0265e+06	1.41666e+06
M146T281	146.046	281.017								760524	855348	719435
M175T92	175.024	91.7045								2.27861e+06	773155	1.26552e+06
M159T310	158.988	309.837								1.01362e+06	1.01692e+06	819028
M404T394_1	404.102	393.803								394741	358899	381958
M241T27	241.071	27.272								360370	359349	385579
M365T103	365.179	103.132								457669	473953	522973
M309T59_2	309.206	59.28								893456	920796	1.03859e+06
M187T212	187.096	211.7								83846.2	36040.6	645260
M397T46	397.33	46.019								535950	1.3535e+06	544049
M202T100	202.071	100.462								1.32257e+06	1.26901e+06	1.34503e+06
M581T33	581.382	32.636								138955	169556	189369
M666T23	666.057	23.096								214924	204023	228699
M631T36_2	631.353	35.5975								15593.1	221280	20579.5
M631T33_1	631.397	32.5425								113374	288387	80270.9
M171T85	171.102	85.188								801358	1.10638e+06	970102
M217T108	217.089	107.541								10406.5	26781	177789
M397T60_2	397.33	60.116								479163	441408	557755
M325T102	325.2	102.366								1.81781e+06	1.62384e+06	658490
M262T387	262.092	387.378								306176	294274	279951
M198T30	198.003	29.911								272250	284762	296858
M143T61	143.107	61.488								434856	348233	464374
M929T393_1	928.81	392.548								284165	267072	275600
M207T284	207.05	283.687								826703	583008	580571
M537T37	537.484	37.331								271701	251167	303978
M437T295	437.044	295.457								420740	392188	466716
M433T26	433.22	25.766								246276	251091	281237
M544T102	544.346	101.696								667091	449570	716703
M473T58	473.274	58.074								432460	310884	351268
M441T67	441.283	66.824								749861	1.05672e+06	796112
M149T237	149.045	237.215								1.10442e+06	1.07624e+06	1.10321e+06
M303T168	303.067	168.109								560819	550522	658869
M643T37	642.508	36.661								285798	238771	304248
M619T33	619.423	33.326								196741	266961	229912
M365T37	365.284	36.585								20138.9	19426	322578
M564T462	564.184	461.638								514621	405405	431214
M378T85	378.299	84.937								833581	946769	901692
M475T51	475.324	51.3								176786	185014	231950
M173T212	173.045	211.764								477872	501236	536454
M1173T393_2	1173.39	392.548								187297	191837	200427
M735T33	734.525	33.326								176820	176281	184872
M186T362	186.04	362.253								249241	241684	237142
M157T286	157.05	285.51								16095.9	117824	37240.3
M406T233	406.257	232.551								350328	303769	331202
M312T75	312.224	74.747								563069	363374	650175
M131T142	131.071	141.68								960066	2.05896e+06	1.04439e+06
M446T152	446.28	152.482								398948	36399.8	38369.7
M446T162	446.309	162.133								262928	234645	253403
M175T109	175.06	109.219								462250	71597.2	52829.8
M145T78	145.013	78.371								727885	492585	486770
M194T94	194.081	94.336								1.09735e+06	1.00155e+06	895655
M327T28	327.178	28.496								237071	264482	271706
M158T86	157.991	86.393								669497	854608	845647
M284T44	284.266	44.335								940127	891301	513957
M402T80	402.299	79.527								765224	239134	806179
M861T37	860.767	37.331								189758	140415	181854
M533T49	533.455	49.0115								244282	221086	260701
M202T140	202.107	139.903								682278	560675	372918
M727T101	726.551	100.86								714756	765824	926890
M115T65	115.076	64.712								829005	871943	937207
M747T310	746.849	310.281								638821	613812	648145
M356T111	356.278	110.879								789014	621807	855260
M506T26	506.299	25.952								241895	273051	274203
M243T323	243.123	322.745								355584	337024	343993
M311T362	311.051	361.579								5180.61	2670.98	280076
M213T244	213.087	243.805								600625	722441	610596
M381T109_2	381.281	109.211								455566	488443	513953
M145T93	145.013	92.558								2.59651e+06	1.04504e+06	971892
M425T110	425.252	109.968								444939	358708	356173
M293T257	293.206	257.2								278482	278579	298502
M433T92	433.22	92.336								557949	574781	636132
M242T231	242.079	231.179								356239	313060	330500
M429T157	429.185	157.463								474698	479828	530718
M409T33	409.309	33.326								168933	181328	216650
M278T70	278.219	69.6685								623976	532544	643767
M195T451	195.05	450.894								1.00055e+06	566635	1.09718e+06
M264T323	264.087	323.276								226416	229480	221601
M329T425	328.993	424.936								283329	279673	269197
M347T232	347.097	231.871								191482	215536	226913
M203T119	203.127	118.687								1.27627e+06	937502	1.14808e+06
M190T275	190.071	274.967								441034	483781	859030
M255T99	255.232	99.258								835712	828750	532506
M351T37	351.252	36.655								237977	237449	266807
M565T31	565.346	31.351								166681	154115	231717
M457T60	457.328	59.709								123599	168635	830660
M349T133	349.094	132.585								610678	484627	508054
M208T98	208.061	97.84								415279	198101	189012
M208T96	208.097	96.336								440708	417326	513104
M175T361	175.06	361.226								475258	491877	583506
M390T36	390.297	36.001								392778	350182	417535
M742T52	742.184	51.994								215735	200559	261887
M747T313	746.948	312.666								7026.07	6589.03	256310
M367T51	367.319	50.698								421212	557741	445161
M267T49	267.231	49.345								580997	564845	551707
M371T177	371.145	176.804								681084	695376	739868
M263T108	263.128	108.445								541902	599649	809948
M452T375	452.151	374.834								377286	386706	398971
M249T35	249.113	34.665								98944.7	150211	101410
M294T38	294.214	37.663								382859	316700	345232
M656T51	655.512	51.004								219075	211890	194244
M228T188	228.05	188.237								77643.4	104555	327848
M325T103	325.164	102.764								82050.9	692314	69045.1
M317T32	317.158	31.9835								159499	159250	190875
M442T109_2	442.293	109.215								983018	1.03356e+06	519983
M726T37	725.561	37.331								210069	245951	302386
M146T268	146.045	268.346								533096	504305	495137
M334T110_1	334.209	110.462								447988	350933	357441
M317T246	317.142	246.48								516173	505563	543071
M321T253	321.153	252.594								317893	358355	352082
M125T165	124.991	164.809								874075	951395	859180
M397T107	397.257	107.096								119757	67782.8	402290
M343T188_2	343.211	188.238								621960	589420	664747
M187T98	187.097	98.0545								148439	513265	87959.2
M251T51	251.2	50.6675								325230	336221	299458
M173T109	173.045	108.556								1.11094e+06	2.40279e+06	1.08212e+06
M285T153	285.169	153.415								1.1831e+06	1.08241e+06	1.27131e+06
M399T418	399.044	418.2								174113	168268	177117
M646T52	645.528	51.6525								144284	144272	186981
M241T234	241.118	233.905								441676	411258	406971
M419T24	419.314	23.982								287956	271738	324373
M267T356	267.071	355.545								612244	594924	599112
M503T334	503.158	334.076								330669	331366	336146
M196T188	196.06	187.564								193521	207026	196194
M233T450	233.03	450.408								398039	361859	359502
M503T24	503.244	24.436								207703	213380	221074
M137T49	136.99	49.359								433882	465770	501708
M494T27	494.254	26.904								207778	4800.18	16646.5
M494T26	494.3	25.952								211379	221327	238992
M197T52	197.154	52.329								342014	284646	304761
M205T32	205.159	31.956								85534.2	76794.4	74015.4
M565T42	564.504	42.313								158383	175482	231651
M375T41	375.182	40.635								298899	324240	1.3955e+06
M677T24	676.542	23.869								121250	8973.45	5685.75
M796T36	795.571	35.998								202190	70373.8	69675.9
M796T37	795.632	36.658								182053	163014	172387
M427T71	427.268	70.729								351057	543924	469539
M366T109	366.263	109.454								873231	615255	1.47209e+06
M366T126	366.262	125.945								499442	480310	519164
M393T103	393.15	102.837								43267.7	116345	1.34424e+06
M393T109	393.192	109.106								908046	647114	1.25986e+06
M651T151	651.408	150.89								428262	381993	461101
M575T37	575.463	37.331								333737	353530	354529
M203T247	203.055	247.162								582082	79315.3	83901.1
M217T295	217.082	295.418								211797	220715	235695
M536T49	536.473	48.678								199963	210936	210297
M506T65	506.294	64.794								465769	297434	503169
M203T134	203.074	134.213								476479	95206.9	147339
M490T390	490.147	389.705								129821	132536	86144.5
M339T44	339.325	44.33								485887	465880	299331
M590T34	590.443	34.011								394384	281992	295233
M327T101	327.107	101.298								1.22727e+06	1.1163e+06	1.12267e+06
M860T37_2	859.755	37.316								184274	159470	179809
M222T216	222.076	215.732								314287	311727	334817
M377T299	377.023	299.105								402293	397338	547618
M225T51_2	225.185	50.698								264155	242707	233825
M343T200	343.211	199.633								847749	843244	879604
M278T291	278.042	290.948								375784	348469	366403
M581T41	581.444	40.622								72692.5	227104	50589.1
M643T33	642.552	32.6485								95278.3	15751.9	11353.3
M425T52	425.265	51.6815								182289	253090	285275
M256T251	256.058	251.18								373907	359530	358330
M199T109	199.097	108.637								285215	308810	275058
M134T400	134.017	399.543								431280	449130	437340
M316T144	316.284	143.924								251913	251613	268002
M326T432	326.079	431.689								404738	587405	384804
M197T194	197.012	193.621								405513	372018	445084
M614T52	614.469	52.005								139125	139428	160749
M195T32	195.029	32.1975								241078	245876	239132
M281T100	281.247	99.772								768737	527176	543061
M589T46	589.466	46.0095								94146	11838.8	108773
M946T237	945.502	236.531								270418	237973	258278
M507T34	507.367	33.986								261584	270403	331372
M507T38	507.402	38.27								42436.1	34129.3	290757
M388T55	388.305	54.63								388521	298809	345382
M278T325	278.123	325.266								598535	589953	575846
M319T31	319.12	30.516								302784	315550	343200
M267T363	267.096	362.584								28906.3	14503.2	826038
M403T33	403.355	33.326								158394	150394	191107
M368T55	368.319	55.319								126959	338426	190514
M439T33_1	439.283	32.681								179227	167496	218194
M614T32_2	614.44	31.5985								145871	39369.5	22734.7
M368T82	368.314	81.751								585409	466189	945002
M319T30	319.082	30.0525								41584.4	294574	56303.5
M131T123	131.071	123.153								1.11838e+06	1.02213e+06	1.00168e+06
M652T158	652.361	158.133								182720	185334	186163
M312T105	312.253	104.648								453856	943747	506023
M671T25	671.454	25.49								21884.6	14860.1	117144
M671T31_2	671.487	31.186								146343	122236	143134
M155T364	154.997	363.579								237045	235096	222696
M166T109	166.058	108.637								982668	1.30637e+06	594352
M239T430	238.89	430.305								148789	199597	150028
M129T365	129.019	364.894								695671	701102	698653
M327T104	327.272	104.396								506235	451188	549895
M311T96	311.075	95.762								1.08371e+06	1.45023e+06	1.72032e+06
M279T298	279.047	297.712								419817	389539	706627
M180T325	180.059	324.616								374604	369287	391443
M489T106	489.319	106.197								876073	1.39117e+06	555357
M211T335_2	211.081	334.56								765196	621843	641036
M211T335_1	211.06	335.323								385477	10514.7	10197.3
M427T109	427.268	109.459								329609	340462	554743
M281T368	281.086	368.204								292276	279992	315141
M506T25	506.335	24.539								289764	120941	138445
M250T27	250.144	27.146								207217	206949	224236
M99T370	99.0447	369.542								298855	312191	290695
M319T339	319.113	338.804								341164	334617	368207
M353T234	353.179	233.871								338768	326444	356330
M343T113	343.101	112.894								369074	323374	341445
M268T338	268.075	338.134								520795	485406	540241
M133T205	133.049	205.001								1.00756e+06	373998	859756
M224T31	224.001	30.572								192461	204983	202382
M528T103	528.315	103.036								355974	209764	393028
M595T56	595.142	55.96								324474	266323	313131
M285T137	285.169	137.005								743252	712406	747413
M236T43	236.091	42.651								162950	237338	191593
M243T121	243.099	121.493								40491.8	244664	38569.9
M669T51	668.517	51.0215								170685	187889	200555
M419T65	419.299	64.888								350590	302575	477051
M427T77	427.302	77.457								670051	122255	612855
M299T290	299.152	290.308								267463	267234	284055
M111T99_1	111.045	98.845								238023	39024.1	26717.8
M319T38	319.152	38.003								377059	38622.5	160489
M459T390	459.132	390.007								285335	289990	282761
M425T119	425.219	118.515								545085	551400	627069
M479T353	479.159	352.799								307993	310016	344225
M252T331	252.08	331.085								610961	630921	341729
M309T107_1	309.133	107.162								252026	243081	381824
M162T370	162.048	369.528								293027	299375	317912
M428T38	428.301	38.282								138192	257664	145072
M477T51	477.286	51.3225								163231	113770	146834
M475T26	475.302	25.952								301183	371645	296296
M237T40	237.076	39.96								310669	363316	376195
M414T48	414.292	47.6725								277509	260372	271758
M336T108	336.252	108.482								586420	646177	617133
M816T396	816.259	396.343								119717	150106	134326
M259T29	259	29.251								261639	255412	304655
M207T279	207.029	279.049								345343	355738	376369
M507T98	507.315	97.714								379776	347773	414307
M181T351	181.071	350.873								369672	364327	384251
M300T54	300.261	54.068								312456	283117	324358
M388T146	388.304	146.464								986115	1.59379e+06	1.33189e+06
M415T51	415.303	50.698								234595	329138	264293
M724T37	723.54	37.316								323866	389376	324479
M611T52	611.451	51.95								140357	143406	181003
M261T180	261.055	179.885								530930	573004	552903
M459T30	459.309	30.2135								252757	275613	299003
M797T50	796.634	50.334								253219	146427	237077
M177T47	176.985	47.0045								15255.2	15387	228632
M529T109	529.298	109.297								291336	311388	337479
M288T181	288.086	180.882								177518	156325	164533
M435T196_2	435.331	196.321								222018	214461	234012
M475T240	475.304	240.145								588995	336736	323407
M212T303	212.032	302.986								368721	362893	376831
M289T25_2	289.034	25.292								264162	299213	316363
M475T238	475.263	238.183								592243	41784.1	29961.1
M265T110	265.143	109.876								861321	870986	501987
M689T51	689.497	51.329								141377	133817	145969
M455T40	455.338	39.615								43972.6	21817	251599
M242T51	242.219	50.698								290601	338168	286794
M328T108	328.219	108.445								888579	952450	706535
M298T37	298.245	37.27								257265	228878	251750
M79T454	78.9587	453.728								800427	795359	856300
M194T85	194.045	85.121								765363	1.0537e+06	390032
M450T52	450.27	52.038								331064	393903	341678
M384T233_2	384.273	232.551								219782	200263	220423
M279T143	279.232	143.264								1.37672e+06	1.68411e+06	283507
M485T33	485.323	32.636								146375	142828	143589
M194T105	194.045	105.142								542875	623438	541540
M544T100	544.25	100.462								48619.7	428403	22896.1
M258T374	258.097	374.192								187954	237288	202372
M166T351	166.043	351.42								490868	452198	442310
M159T211	159.029	211.062								415779	391878	431339
M214T292	214.048	291.586								273744	281285	329638
M556T33_1	556.369	33.0035								202797	26332.5	56282
M507T112	507.278	111.556								504481	406077	509550
M686T37	685.523	36.655								192281	190269	201779
M398T416	398.128	416.18								207365	202130	223088
M307T58	307.19	57.756								564020	581148	664956
M267T373	267.071	373.498								321865	390270	346754
M194T31	194.045	30.516								182200	215243	206985
M296T268	296.097	268.277								598300	583895	610493
M337T364	337.112	364.244								387874	387245	400076
M195T425	194.927	424.95								178505	176126	185563
M635T37_1	634.508	37.316								127729	108018	104740
M857T37_2	856.735	37.316								143839	119326	129167
M488T157	488.132	157.463								355541	335476	375269
M164T151	164.001	150.804								574698	541526	620749
M507T491	507.142	491.238								177517	177899	177277
M603T33_2	603.403	33.2075								96874.5	215371	139917
M353T26_1	353.198	25.766								159135	143116	138800
M231T193	231.017	192.957								320329	311072	349387
M449T157	449.136	157.499								426658	396315	427728
M203T105	203.074	105.109								86391.5	603011	175166
M219T49	219.005	49.359								525656	458684	504627
M222T184	222.076	184.21								180955	173100	199110
M199T104	199.06	103.857								1.17764e+06	1.55431e+06	634642
M171T122	170.996	122.421								981894	639315	475937
M444T64	444.302	64.198								306585	261176	355885
M312T172	312.084	172.144								524465	765512	522650
M312T64	312.224	63.508								318194	468679	314242
M423T33_1	423.251	33.0035								277993	43287.2	50792.9
M423T33_2	423.288	32.636								220678	199883	211437
M238T172	238.097	172.144								183444	165329	181165
M639T37	639.49	36.661								153978	144716	142382
M826T56	826.241	56.039								269102	501433	216676
M310T244	310.117	244.475								258651	261819	286078
M337T73	337.236	72.8								557255	339001	605647
M757T393_2	757.251	392.548								216541	217538	217145
M509T26	509.32	25.766								247081	227265	265931
M337T377	337.112	377.442								371670	361222	400505
M266T26	266.15	25.952								143687	162210	169710
M373T51	373.257	50.685								159741	158274	210583
M699T51	698.562	50.65								145002	132206	172993
M188T325	188.092	325.171								576704	582891	564390
M478T51_1	478.298	51.3515								200086	205527	177147
M174T364	174.011	363.901								354749	343542	201313
M421T33	421.272	32.636								149608	144837	164204
M712T35	711.539	34.665								294490	317411	346143
M254T47	254.219	47.365								304024	294151	585042
M319T343	319.063	343.398								299586	22023.3	23925.4
M405T26	405.299	25.628								23099.7	107332	21755.5
M155T355	155.033	354.526								14192.9	210136	20099.8
M219T377	219.069	377.442								144418	142905	145750
M343T33	343.082	32.636								112194	137015	162253
M832T393	832.281	392.548								181686	185157	180413
M151T110	151.039	110.211								658429	1.34315e+06	629506
M507T111	507.329	110.546								292103	491449	894815
M649T159	649.342	159.483								175448	150179	173827
M181T189	181.016	188.911								218118	238455	224537
M463T42	463.288	41.657								142866	180319	209919
M145T55	145.013	54.662								537360	328999	618056
M712T33	712.498	32.681								133823	119965	176262
M713T26	712.517	26.076								18993.6	8730.19	187814
M280T99	280.235	99.185								399244	379968	609840
M413T24	413.194	24.436								246699	226552	238153
M272T143	272.092	142.594								485931	438142	498138
M354T340	354.138	340.136								540759	548611	589153
M520T26_3	520.315	25.952								189558	212612	214058
M479T65_1	479.275	64.888								447417	276012	506574
M788T116	787.575	116.461								429828	382641	514372
M611T36	611.421	36.013								223077	39319.4	82029.8
M199T337	199.069	336.58								302965	323665	315298
M627T378	627.232	378.108								449328	296090	311748
M723T32	723.456	31.949								300552	25737.8	16732.8
M591T54	591.46	53.97								812117	775701	590421
M327T103	327.252	103.219								398019	43294.9	116134
M573T102	573.449	102.167								708456	700977	479583
M171T30	170.975	29.911								286120	303799	267188
M336T260	336.128	259.791								525249	488480	448459
M133T432	133.014	432.418								554567	563152	630626
M575T40	575.41	39.929								159408	162170	381200
M195T29	195.049	29.095								15790.9	21205.8	156149
M354T310	353.946	310.467								571525	532577	584845
M336T276	336.128	276.379								546901	1.14906e+06	537920
M247T28_2	247.06	28.4155								36933.8	45076.1	239742
M247T29	247.1	29.2085								196397	223898	254130
M473T108_2	473.323	107.822								586136	980170	325623
M381T33	381.205	32.636								188506	198051	191681
M342T325	342.117	325.266								464440	455009	446031
M287T374	287.087	374.164								187539	181619	199347
M376T402	376.098	401.503								249398	244014	258729
M303T158	303.082	158.133								437349	437252	443560
M266T25	266.1	25.288								17850.1	132637	18263.5
M328T110	328.183	109.785								719800	617612	590482
M160T288	160.06	288.337								140224	169784	141056
M425T61	425.287	61.049								139533	299929	212962
M608T428	608.076	428.305								150909	146959	154011
M341T457	341.07	457.304								10899.2	13401.4	302834
M419T32	419.256	31.956								115835	118840	135907
M232T354	232.081	354.149								194773	282752	200608
M441T403	441.123	403.491								170375	175986	185680
M343T278	343.174	278.389								763489	726200	779248
M314T109	314.168	108.889								204082	9519.74	15896
M180T112_1	179.996	111.546								41164.5	70420.5	807652
M180T112_2	180.029	111.785								889748	1.20719e+06	619134
M845T310_1	844.825	310.281								455115	444047	471776
M323T106	323.185	106.197								738940	748181	426746
M312T108	312.188	107.876								19026.1	37280.7	467558
M504T461	504.163	461.464								306191	304502	429204
M225T105	225.148	104.648								451951	397511	365656
M534T37	534.457	36.655								187699	206570	208517
M287T108	287.185	107.822								772583	901178	705012
M376T89	376.284	88.966								621183	444197	1.01264e+06
M452T52	452.283	51.95								161901	157610	163981
M327T64_2	327.216	63.508								500430	580016	1.22154e+06
M256T327	256.093	327.211								202624	220314	211909
M206T110	206.045	109.876								762870	760024	421003
M317T28	317.246	28.2085								77493	9014.98	6562.18
M418T176	418.315	176.178								523523	514274	534381
M375T158_2	375.182	158.159								771032	546839	727309
M254T59	254.11	59.468								459764	564919	458773
M393T61	393.318	61.414								119164	286817	128604
M700T39	699.542	38.651								182167	131260	129985
M556T390	556.161	390.007								170908	166175	168191
M353T26_2	353.267	26.446								197470	203018	208920
M474T31	474.328	31.2685								271960	120593	152740
M228T51	228.204	51.329								206801	179304	198178
M281T189	281.247	188.893								371892	540425	344474
M212T238	212.084	238.491								537356	524161	547696
M282T323	282.089	322.596								328465	337789	339610
M256T71	256.235	70.688								513401	412414	459921
M510T33	510.385	33.326								108124	118305	122948
M343T381	343.122	380.804								407861	396599	395463
M265T27	265.074	27.146								259183	264868	276831
M787T93	786.571	93.16								428976	634363	323758
M265T47	264.952	47.365								304760	287905	318685
M212T233	212.022	233.211								135817	137940	136594
M283T63	283.154	63.27								501399	745295	571593
M298T130	298.058	130.411								1.0571e+06	702807	1.11325e+06
M211T274	211.071	273.709								337648	332456	358706
M368T37	368.315	37.316								191509	209014	218351
M487T28	487.267	28.496								290966	300117	325821
M476T32	476.344	31.956								155110	253597	182547
M205T365	205.034	364.887								639673	627385	371275
M710T37	709.523	36.655								306075	275924	282136
M355T51	355.319	51.358								174705	175510	340340
M594T29_1	594.272	29.401								9972.63	4819.69	139414
M594T26	594.315	25.766								180350	190188	199422
M439T285	439.154	284.515								21254.9	109724	23349.6
M406T159	406.277	159.489								164518	146693	166851
M260T320	260.076	320.075								269399	272199	275145
M489T230	489.319	229.819								355611	227313	245704
M763T115	762.527	115.261								484571	422693	415392
M313T29_2	313.071	28.5255								91724.4	53909.9	185574
M163T406	163.024	406.14								461905	467449	454394
M233T30	233.154	30.476								133497	155340	115388
M397T60_1	397.258	60.374								139565	144340	726475
M324T295	323.987	295.446								234294	216604	245087
M314T352	314.115	352.233								297797	296734	312127
M277T103_1	277.216	102.618								285261	258297	491280
M490T30	490.286	29.911								245089	180720	210597
M246T323	246.076	323.276								158292	158339	157932
M564T33	564.156	32.636								106378	118512	134251
M283T40	283.154	40.005								422236	173279	206132
M331T108	331.245	108.454								909010	610556	929617
M447T24	447.345	24.436								294784	307482	325831
M631T40	631.457	39.658								150279	85850.8	96807.8
M282T328	282.136	328.327								3437.8	390684	10154.3
M152T61	152.034	60.808								431764	355322	537835
M710T52	709.522	52.3515								245245	226856	264982
M173T99	173.118	99.064								486706	628826	519002
M353T29	353.177	28.909								146947	152994	177017
M306T156	306.056	155.509								274209	255697	277918
M594T29_2	594.35	29.408								15873.3	193173	10713.1
M728T116	727.552	115.865								480726	502772	431678
M153T364	152.985	364.243								144833	141162	143820
M538T393	538.167	393.167								299833	296479	316371
M165T63	165.091	62.712								800163	36381.7	43379.5
M282T269	282.083	269.009								642463	651097	650494
M164T153	164.035	152.792								960379	348559	75928
M357T86	357.078	86.277								642516	960849	591702
M225T113	225.112	112.657								438112	407529	452855
M635T38	635.453	37.942								56853.1	220087	64862.1
M339T38	339.252	37.6535								403650	72429.2	80221.3
M528T110	528.287	109.802								233772	235286	261958
M491T108	491.335	107.9								366907	395570	714495
M429T58	429.283	58.431								315292	305996	363206
M429T57	429.317	56.674								51723.3	88969.6	356531
M669T37	668.516	36.661								166700	193015	192343
M355T249_1	355.148	249.118								328811	329189	342588
M161T389	161.045	389.282								376307	334966	406409
M181T24	181.086	24.436								186858	176338	188043
M379T109	379.195	108.637								216810	251123	197260
M302T354	302.086	353.535								216436	220697	223786
M790T97	789.544	97.152								200234	451744	266857
M639T189	639.312	188.911								269864	233038	331583
M698T26	698.379	25.766								181005	192795	193428
M1092T396_2	1092.36	395.703								93851	83477	90346.1
M621T32	620.522	31.956								120680	132939	120967
M352T37	352.328	37.331								196205	167321	198698
M191T557	191.019	556.745								139057	243077	181027
M763T352	763.389	352.12								153343	193949	195272
M727T40	726.551	40.005								248643	285085	352045
M508T289	508.2	289.008								160506	168379	152055
M283T106_2	283.153	105.977								233953	631280	442917
M941T310_1	940.803	310.467								419713	409204	426628
M497T444	497.112	444.43								227315	223115	236923
M291T54	291.195	54.068								399199	509648	356975
M135T133	135.044	133.04								486294	420443	482573
M241T59	241.034	58.754								420317	340578	433784
M699T37_1	698.563	37.316								161288	160725	187117
M740T33	739.519	32.636								131608	151114	147934
M187T387	187.043	387.378								140487	138139	129851
M364T257	364.279	256.54								171473	161549	179287
M183T367	182.996	366.894								140388	143941	139590
M195T110	195.029	109.785								1.29273e+06	1.2608e+06	497802
M128T392	128.034	391.577								169279	298402	179224
M153T377	152.985	376.778								137507	144406	152751
M588T32	588.464	31.885								124653	122596	145942
M62T614	61.9884	613.567								1.4754e+06	177482	267797
M247T342	247.117	342.164								292730	311986	324619
M498T31	498.292	30.9235								203243	36664.6	30897.4
M498T27	498.319	26.622								170206	159754	159915
M99T23	98.9483	23.322								154464	159004	141900
M171T95	171.029	95.006								637273	883534	808161
M343T108_1	343.21	107.776								643928	827538	646935
M446T157	446.175	157.499								339757	389389	347039
M436T68	436.217	67.638								282395	251882	278681
M245T158	245.065	158.159								373843	339403	397307
M487T108	487.267	108.482								1.05392e+06	818372	1.13462e+06
M287T41_2	287.185	41.31								194318	173420	192953
M457T413	457.117	412.83								246579	245517	245750
M388T104	388.304	104.119								382235	437573	428271
M277T103_2	277.217	102.749								423378	397715	216781
M531T37_2	531.438	36.658								154032	158119	159058
M250T98	250.152	97.676								325859	325063	340605
M175T114	175.024	113.894								507471	341896	692842
M272T37	272.23	37.316								212898	205964	219648
M627T159	627.359	159.483								165121	144808	170515
M365T276	365.118	275.627								362028	381559	337720
M365T271	365.154	270.665								49535.1	315408	58482.7
M455T427	455.069	426.956								191370	205425	180487
M1092T396_1	1091.86	395.641								79207.7	62691.4	63140.2
M324T297	324.047	296.885								124080	6811.93	5855.64
M573T34_2	573.393	33.9985								345699	69221.5	150515
M573T31	573.413	30.8205								112444	110705	180952
M142T250	142.05	249.788								602465	462640	599817
M142T246	142.086	246.487								4711.91	203746	12117.5
M487T40	487.302	39.622								293716	423606	138991
M267T107	267.159	107.307								545397	606225	705935
M201T320	201.087	319.884								245035	12583.1	18678.2
M201T324	201.113	324.298								243350	240881	252609
M215T74	215.055	74.264								535444	502244	724977
M481T157	481.163	156.773								348088	308061	339992
M787T40	786.571	39.96								211077	210350	249211
M171T63	171.102	62.774								694215	555813	574784
M341T245	341.158	244.794								140625	130204	149956
M376T216	376.122	215.732								226200	227347	234189
M172T103	172.105	102.628								256786	287741	273340
M343T108_2	343.247	107.895								779443	135926	134209
M155T32	154.998	31.956								246189	232459	273715
M202T231	202.035	230.501								151207	144782	155389
M573T37_1	573.448	37.316								234525	214034	230078
M159T81	159.066	80.877								1.00274e+06	1.02451e+06	1.07274e+06
M217T113	217.107	113.473								123578	167527	110728
M551T40_2	551.429	39.991								292403	312022	314115
M393T83	393.318	82.907								545349	275983	610396
M373T30_1	373.054	29.911								158957	145747	146682
M407T171	407.324	171.474								110282	24378.2	51300.1
M673T51	672.547	50.9925								122374	120592	150378
M336T121	336.252	121.101								283672	323192	330288
M354T88	354.299	88.393								545398	456388	456688
M550T365	550.196	364.902								330069	318261	306745
M447T52	447.249	52.005								172083	143372	182536
M559T126	559.276	126.026								368166	931172	451487
M452T310_1	451.923	310.281								444449	434472	457983
M1085T394	1085.36	393.803								170675	169540	168910
M1056T394	1056.34	393.803								178826	176263	182705
M367T37_1	367.265	36.9885								202161	46900.7	48650.6
M367T37_2	367.319	36.582								199952	171319	216609
M373T358	373.133	357.555								279263	95143.3	372817
M505T103_2	505.312	103.318								464917	795719	574952
M402T37	402.298	37.3235								200721	204977	214521
M477T32	477.354	32.011								118797	105263	178341
M617T75	617.403	75.437								533224	574499	666038
M511T37	511.47	37.331								193009	114511	100155
M1057T394_1	1056.84	393.803								150468	159366	157671
M198T77	198.04	77.079								612856	1.26809e+06	798471
M201T234	201.112	233.888								560186	619073	353841
M135T128	135.065	127.874								378030	309090	369796
M632T35	632.49	34.565								48669.7	58769.5	157360
M633T34	632.522	33.986								83844.8	87093.9	95152.9
M746T394	746.227	393.803								200282	216230	219956
M790T41	789.548	40.661								261131	239379	233336
M428T53	428.27	52.6865								124812	337489	166407
M343T174	343.21	174.139								474659	371349	695791
M287T104	287.165	103.507								69822.7	26814.5	548426
M179T360	179.055	360.169								432954	420484	441117
M221T51	221.154	51.358								108036	101747	113741
M272T107	272.091	106.804								670130	387707	794782
M365T480	365.034	480.233								96317.6	100825	107165
M235T30	235.064	29.911								181296	172226	179322
M287T106_2	287.221	105.832								305907	299117	324502
M441T44_1	441.283	44.357								466389	490528	498325
M309T411	309.1	410.82								245635	243883	254388
M798T51	797.645	50.685								131673	113620	148288
M193T268	193.071	267.669								383265	369987	397995
M525T53	525.137	52.62								178544	183781	196394
M587T33	587.404	33.119								96146.3	85399.8	113319
M331T156_2	331.189	155.509								696629	706365	684558
M388T50	388.275	50.334								184864	171394	216815
M689T37_2	689.498	36.655								212404	165720	433836
M483T24	483.311	23.982								227610	164335	239638
M523T44	523.361	43.6195								668935	635400	277027
M200T57	200.055	57.438								332394	442790	323981
M200T60	200.091	60.374								102335	152024	357456
M544T104	544.28	104.414								37285.2	208940	55601.7
M615T52	615.48	51.95								162238	101805	103634
M249T64	249.133	63.508								283959	222648	278956
M352T54	352.255	54.068								200311	184620	309053
M131T256	131.09	255.88								327434	299640	326821
M199T288	199.071	288.346								124685	125831	133463
M159T170	159.029	170.124								513946	484550	434011
M411T248	411.159	248.448								216957	201112	197653
M686T53	685.523	52.708								206179	206764	218675
M215T87	215.055	87.4125								380595	504507	450024
M472T28_2	472.276	28.496								202276	200577	197081
M393T157	393.193	157.499								600536	876379	634208
M424T251_1	424.169	250.52								300137	292532	305621
M424T249	424.231	249.489								5349.42	15098.1	260550
M151T355	151.06	354.865								321052	318531	298643
M379T26_2	379.283	25.952								161227	164867	163433
M354T341	354.104	341.475								293864	297199	320269
M520T26_2	520.277	25.864								196807	24565.9	17784.4
M197T153	197.011	153.415								757620	696724	654656
M297T98	297.132	97.918								225156	204094	330449
M201T233	201.086	232.865								46495.8	41843.6	346954
M463T448	463.059	447.574								167003	156778	173774
M577T27	577.317	27.272								140572	138377	157113
M281T217	281.113	217.093								32749.6	328567	40924.5
M281T210	281.138	210.392								374144	372616	411609
M261T233	261.006	233.179								185761	124547	130625
M158T310	157.994	309.651								661586	580913	608229
M359T51	359.241	50.698								118530	125912	106811
M437T26	437.361	25.952								274081	263139	286463
M85T442	85.029	442.084								184535	81185.6	197639
M639T32	638.504	31.9835								140112	33044.4	25645.1
M639T39	638.535	38.665								226013	212979	177557
M174T208	174.076	208.371								332074	313318	346568
M319T332	319.079	332.41								25978.8	14121.1	88414.8
M445T64	445.313	63.508								289374	219539	297572
M375T61	375.182	60.709								585019	647819	605451
M307T188	307.07	187.564								166360	159355	190572
M433T161	433.22	160.819								237517	222708	234073
M267T204	267.097	203.695								64620.8	19535.2	16120.9
M632T33	632.438	32.681								82545.1	99209.2	111672
M305T66	305.174	66.248								435467	327805	720149
M175T65	175.06	64.888								599814	527581	488471
M265T413	265.055	413.48								159275	171036	170064
M241T71	241.216	70.9515								365957	344456	375074
M336T249	336.07	249.182								236469	10986.8	6167.06
M443T106	443.19	105.977								307040	245751	346416
M738T37	737.532	36.92								274983	328982	492847
M449T40	449.308	39.622								199378	254656	196826
M221T67	221.066	67.494								397908	311839	395218
M1100T393_2	1100.37	392.548								159279	170213	143270
M359T107_1	359.133	107.162								643044	564735	543070
M392T34	392.277	33.986								80018.2	79565.8	81957.5
M285T100	285.169	100.346								515439	585427	399964
M296T353	296.076	352.893								133658	134254	144769
M241T63_1	241.072	62.774								361596	295438	397991
M204T110	204.087	110.211								629016	690994	376075
M243T238	243.061	237.819								272924	269552	292870
M135T324	135.029	323.936								511636	477911	534135
M235T32	235.133	32.3235								129695	14975.2	16643.6
M519T58	519.33	58.352								317216	289163	324326
M409T232	409.276	231.871								151281	136710	162357
M635T33	635.427	33.23								98950.7	122812	170513
M290T108	290.066	107.776								552297	478414	578785
M315T288	315.128	288.337								73568.3	74277.4	80586.1
M545T32_1	545.323	32.22								121985	114936	225630
M204T133	204.05	133.396								334279	322894	405239
M839T136	838.533	135.914								284150	212688	252647
M1007T40	1006.79	39.658								232727	246971	255612
M253T107	253.143	106.647								305532	467965	275573
M145T106	145.014	106.492								289022	345560	339699
M133T58	133.05	58.108								303417	246640	330307
M155T460	154.998	460.159								284846	284987	292741
M239T101	239.128	100.618								557842	604731	369153
M191T247	191.074	246.794								254284	254781	249371
M217T335	217.107	335.24								223389	268947	237933
M419T57	419.262	56.677								191383	77290.6	87812.1
M191T573	191.019	573.118								64813.9	98369.7	257343
M537T43	537.449	43.005								17757.3	36805.7	156221
M330T43	330.068	42.9875								216626	219539	123973
M535T299	535.02	299.105								218124	204198	327604
M921T396_2	921.299	395.703								81415.9	67972.3	87284.8
M373T387	373.09	387.022								9023.79	9782.12	132556
M171T55	171.138	54.63								183716	164783	189053
M207T179	207.085	178.852								113782	111044	135248
M409T157	409.302	156.829								140940	125488	148372
M349T55	349.236	54.748								341637	175515	205013
M685T33	685.478	32.885								43856.8	71910.4	200153
M321T270	321.154	269.744								527919	525371	584760
M142T134	142.05	134.38								812085	667761	1.75639e+06
M513T110	513.267	110.462								278245	255524	289528
M408T295	408.089	294.806								148256	160425	173785
M791T115	790.549	114.894								297153	280685	518626
M591T106	591.459	106.416								395757	313036	469282
M608T34	608.48	33.986								94649.3	109057	90143.2
M620T37	620.451	36.9885								209423	54467.7	54529.1
M409T109_1	409.187	108.637								377732	465978	432049
M471T103	471.272	103.132								975431	899563	796714
M1125T37	1124.68	37.316								90025.8	97859.4	112110
M303T29_2	303.089	28.601								172204	167161	177323
M303T27	303.123	27.0555								17484.3	32881.3	177373
M427T53	427.267	53.344								407671	372176	379044
M285T116	285.169	115.865								426178	491122	645194
M154T196	154.014	195.654								813318	461560	802307
M440T106	440.278	105.759								555881	318675	839469
M406T33	406.284	32.681								117128	150193	171284
M516T391	516.154	391.323								152593	143056	145198
M291T246	291.096	245.779								277254	290863	285653
M189T444	189.039	444.419								140444	142195	129215
M741T33	740.528	32.681								154722	140921	162462
M200T106	200.092	105.905								331376	741106	759087
M127T30	126.985	29.856								149471	151373	167183
M458T47	458.28	46.715								469378	442535	281798
M243T186_2	243.097	185.908								87485.4	97546.8	325034
M684T53	683.508	52.708								166091	154303	200227
M213T99	213.076	99.472								348673	360104	687214
M213T101	213.112	101.026								345756	332254	382749
M431T383	431.137	383.398								163151	176104	188656
M410T50	410.26	49.99								175818	162427	203459
M337T39	337.236	38.607								209277	202647	199446
M619T34	619.478	33.9985								157804	201637	187975
M620T31	619.51	31.1375								40886.2	249864	25627.4
M581T358	581.182	357.555								267667	261388	274348
M473T104	473.287	103.716								419394	359847	290549
M269T37	269.211	37.27								90333.4	86059.3	273150
M269T38	269.247	37.991								263641	240443	260951
M272T127	272.091	126.945								494538	494473	518603
M449T37	449.265	36.9125								207170	274167	209777
M101T292	101.024	291.76								250951	317741	349007
M382T40	382.293	39.929								97156.7	106330	81698.2
M263T47	262.954	46.715								293051	256220	280931
M378T37	378.298	37.316								164268	162168	181552
M210T188	210.076	187.564								248330	223046	247815
M270T203	270.133	203.003								235760	234514	257642
M379T107	379.151	106.541								54749.4	14953.7	327803
M443T35	443.313	35.341								292319	426115	280418
M537T26	537.322	26.446								191690	177190	182443
M393T80	393.192	80.008								528477	784813	652363
M172T50	171.97	50.018								345541	310645	357436
M403T190	403.267	190.271								491647	465909	340035
M312T86	312.224	86.277								369133	349965	344518
M307T46	307.262	45.6695								213231	199118	215259
M297T48	297.06	47.6965								115498	333871	76731
M297T51	297.133	51.3								282063	282729	474987
M650T32_1	649.503	31.885								113914	112320	130155
M725T33_1	724.513	33.326								48078.9	61261.2	74595.3
M181T96	181.05	95.8405								641307	505513	744044
M646T37_1	645.528	36.509								177943	173094	25364.8
M459T27_2	459.344	27.272								198374	208723	209575
M678T32_1	677.531	32.011								128231	152461	186518
M437T156	437.117	156.103								206546	203639	206453
M513T51	513.375	50.698								128582	141976	157425
M204T381	204.05	381.106								131655	131603	165397
M287T41_1	287.149	40.675								30564.1	144013	21562.7
M171T57	171.029	57.28								547605	431678	788182
M1027T394_2	1027.34	393.803								151717	154371	164431
M337T41	337.309	41.326								165544	149218	118185
M255T189_2	255.232	188.572								468024	708214	289829
M526T104	526.298	104.396								234684	188917	238192
M570T376	570.213	376.172								171916	179198	198054
M377T105	377.178	105.142								281444	182453	308127
M487T214	487.303	214.38								331060	274869	312935
M141T94	141.018	94.336								601322	488670	608695
M471T189	471.309	188.893								211588	211926	217830
M164T59	164.034	59.347								288565	331860	263541
M425T81	425.287	80.6								410117	268834	655852
M273T137	273.027	136.584								455942	429188	520009
M643T38	643.465	37.587								81288.2	195817	62153.7
M644T37	643.517	37.316								173525	222561	188975
M854T496	854.275	495.736								105294	103964	97790.5
M352T254	352.178	254.498								145475	140453	166374
M329T90	329.089	90.337								1.0397e+06	242174	421538
M579T39	578.512	39.331								80000.1	125151	97428.9
M386T250_2	386.162	250.479								327835	317942	338447
M171T151	170.984	150.89								269857	273175	341380
M247T59	247.154	58.798								293222	257876	293330
M306T73	306.206	72.873								262859	127496	278584
M166T187	166.017	186.908								111753	122107	124738
M181T81	181.05	81.003								687439	561628	548936
M206T167	206.081	166.774								312483	283773	315474
M677T396	677.188	396.343								85609	78212.4	73915.5
M205T159	205.069	158.829								425832	414649	404564
M265T103_1	265.072	103.104								68657.7	391305	95088.7
M323T57_2	323.221	56.768								473251	456439	479917
M217T276	217.002	276.456								456310	687894	608753
M353T54	353.268	54.014								197879	183980	230933
M331T41	331.246	40.977								118304	207352	135747
M243T98	243.123	98.336								354908	358953	348821
M288T170	288.189	170.152								165816	169781	176636
M393T193	393.192	192.945								288120	261212	311207
M474T38	474.266	37.93								114164	106551	254090
M474T39	474.314	39.285								192262	145732	190805
M145T101	145.086	101.167								426384	533014	473071
M94T55	94.0293	54.63								260454	182436	167237
M237T231	237.061	231.181								136608	127604	120070
M237T234	237.086	233.553								160757	34084.1	34036.2
M177T33	177.055	33.341								57466.5	42061.7	44912.1
M325T45	325.309	44.67								294477	254285	160665
M267T166	267.091	166.124								464131	499476	487163
M476T31	476.265	31.2635								230059	36807.1	27144.5
M520T105	520.345	105.076								312327	251463	325222
M213T34	213.112	33.986								137037	118692	137041
M528T389	528.154	389.403								172159	160170	182079
M444T98	444.229	97.676								216105	204414	223386
M459T46	459.295	46.019								295149	209598	313124
M323T105	323.221	104.648								446936	379789	362695
M329T111	329.122	111.122								293246	479084	330802
M632T218	632.385	218.392								349012	351175	357208
M363T101	363.145	101.2								597567	47672.4	76404.8
M347T295	347.062	294.778								144432	139476	131336
M249T105_2	249.112	105.076								275338	286937	282885
M342T333	342.084	332.643								218993	29905	8972.63
M613T32	613.389	32.011								106917	84907.7	99448.2
M425T33_1	425.267	32.681								121949	126289	126773
M425T33_2	425.302	32.555								73552.8	93267.6	139687
M310T258	310.148	258.49								202862	261037	213717
M141T79	141.002	78.643								70315.5	54873.5	591438
M145T200_1	145.013	200.331								154070	149157	160586
M171T87	170.996	86.538								620708	616393	657824
M513T34	513.394	33.6635								109343	82809.9	83536.3
M399T369	399.093	368.864								228871	223352	239477
M840T37	839.712	37.316								76054	62325.5	79901.7
M167T47	166.981	47.359								188032	172886	210776
M428T158	428.154	158.159								292313	273674	300674
M566T37	565.515	37.331								131281	153499	128560
M293T224	293.032	224.451								146751	137504	169849
M245T163_2	245.113	162.816								59456.3	291237	44060.6
M237T286	237.039	286.367								86344.7	100350	85347.8
M291T229	291.089	229.206								194702	173743	212812
M260T166	260.061	165.826								486561	421565	347222
M166T48	165.989	48.025								231558	207340	228048
M491T40	491.297	39.6								734368	198590	665324
M491T29	491.333	29.166								190493	219303	212061
M393T34	393.276	33.986								93532.1	114716	97643.5
M303T380	303.06	380.088								123839	113413	113705
M111T499	111.008	499.112								260008	341424	302231
M378T62	378.298	61.791								102661	228844	102007
M420T248	420.184	248.448								121581	115664	116794
M373T30_2	373.094	30.16								14354.4	8547.87	129972
M545T32_2	545.381	31.9335								181311	156911	111048
M230T334	230.102	334.134								197630	199324	209731
M649T391	649.228	390.657								172042	189591	173166
M376T110	376.185	110.463								274131	292319	286576
M311T134	311.22	134.38								274031	313477	330528
M528T364	528.153	363.574								131114	131766	131838
M130T246	130.05	246.48								346846	342474	320014
M307T224	307.033	224.451								254362	269702	227438
M505T208	505.18	207.732								162949	157162	170039
M216T268	216.087	267.669								389837	265397	404541
M145T123	145.086	123.153								330045	507364	612447
M513T104	513.341	104.487								44104.1	94286.6	298430
M166T347	166.017	346.839								5455.5	5928.16	101158
M157T195	157.05	194.971								233639	240934	234347
M471T102	471.308	101.739								565679	256956	693693
M480T173	480.159	172.814								149775	132449	169464
M213T62	213.149	62.471								51502.7	168153	51459.3
M223T38	223.169	37.602								177812	187932	194992
M151T318	151.06	318.007								271837	271339	253033
M369T161	369.274	161.479								117860	127990	116333
M199T360_2	199.096	360.245								158474	155974	156340
M222T213	222.043	213.04								206015	173774	193201
M316T339	316.113	339.456								215347	217557	232740
M158T311	158.045	311.013								28971.2	331624	27633.9
M722T37	721.532	37.316								257049	369201	361428
M612T40	612.497	39.982								44422.6	100356	35353.7
M740T38	739.547	37.991								187243	182253	203902
M460T157	460.179	157.463								213380	211637	390967
M460T172	460.179	172.143								122066	122627	132679
M306T103	306.097	103.132								402834	428883	425907
M1093T396_1	1092.86	396.343								71379.2	57773.8	61879.5
M477T56	477.304	56.044								204004	143870	214306
M461T108	461.361	107.822								351939	325185	340705
M637T38	636.52	37.995								111731	79511.1	100872
M274T400	274.024	399.543								146185	144053	134639
M262T327	262.071	326.774								161621	169546	171861
M715T33_1	714.512	33.326								139148	148384	131070
M715T37	714.551	36.9125								73909.3	183766	54960.4
M325T37	325.273	37.3235								225835	117202	105717
M184T72	184.06	72.224								750865	776866	760940
M257T309	256.965	309.217								352125	543142	338699
M255T148	255.158	148.173								320335	289907	358691
M203T430	203.055	430.305								150273	146924	154565
M147T156_2	147.065	155.509								567180	840823	893592
M241T63_2	241.143	63.022								485718	74917.4	115412
M159T112	159.029	111.886								533097	359761	514042
M159T66	159.029	65.568								855306	789736	1.01126e+06
M161T61	161.08	61.26								327612	809634	163387
M459T107	459.308	107.096								784527	431390	795933
M225T99	225.113	99.016								315064	324178	323158
M737T33_1	736.501	33.341								130377	142969	95352.9
M379T129	379.105	129.356								392792	381322	407990
M173T59_2	173.044	58.798								450470	370214	357241
M157T109	157.086	108.788								419791	232116	440358
M479T65_2	479.32	64.888								187681	160941	166683
M439T59	439.185	58.6								235234	191858	242399
M439T58	439.243	57.689								90481.1	56562	266421
M577T37_2	577.482	37.316								153563	143763	157094
M227T203	227.127	203.001								555329	284065	522881
M173T59_1	173.008	58.798								563602	485072	559005
M709T33	709.478	32.636								104260	112347	112147
M280T189	280.235	188.911								232690	235380	241037
M742T38	741.561	37.889								158933	162148	190785
M278T37	278.361	37.2625								126088	142854	120434
M885T394	885.28	393.803								166531	166680	155466
M397T410	397.144	410.16								132579	132680	136651
M790T33	789.504	32.8725								73233.2	188602	36822.1
M197T368	197.055	367.539								346413	348042	330376
M367T45	367.355	44.661								144473	225020	161824
M605T106	605.439	105.832								432836	366981	371336
M254T364	254.065	363.574								171878	165160	166458
M127T32	126.952	32.1975								124033	195827	138651
M816T33	815.596	33.341								105268	61435.7	103283
M709T37	708.539	36.655								117154	215034	125784
M164T132	164.001	131.981								409424	443321	449544
M435T35	435.309	34.9225								45414	266734	115276
M533T76	533.164	76.011								349633	206372	446080
M110T135	110.024	134.574								685945	1.27535e+06	1.40417e+06
M95T383	94.9803	382.738								100490	109831	94636.6
M327T55	327.252	54.694								217781	176537	321418
M265T402	265.055	401.503								273588	245880	249171
M725T37	724.544	37.316								111270	239204	185004
M239T110_1	239.092	109.785								145598	68752	482828
M242T292	242.095	291.932								234909	231658	241117
M858T37_2	857.738	37.316								101133	81665.5	92328.5
M527T108_2	527.249	108.463								510015	302591	555220
M138T208	138.019	208.383								52524.4	113815	74098.6
M772T51	771.633	50.698								121924	99803.2	127879
M447T48	447.346	47.98								167041	168454	241035
M527T108_1	527.211	108.109								57504.4	427077	77159.6
M261T213	261.133	213.04								290350	330029	301028
M714T33	713.505	33.326								131283	146233	90008.5
M573T113	573.361	113.229								150055	64308.9	24930
M446T38	446.309	37.991								163177	165628	174957
M600T35	600.496	34.665								51591.9	28676.8	30315.1
M505T266	505.314	266.349								206129	197752	230801
M330T37	330.204	36.645								22266.1	6942.12	52760.1
M458T224	458.309	224.45								195453	195942	200016
M376T33	376.329	32.681								52515.8	47489.7	51302.4
M502T144	502.408	144.116								116075	122583	130687
M327T165	327.112	165.489								531798	400698	410244
M603T33_1	603.372	32.9885								179802	73072.3	29102.8
M111T159	111.019	159.483								319795	335757	343380
M204T33	204.029	32.636								89915.3	123065	98277.2
M312T295	312.117	294.64								115978	113674	109428
M681T32	681.403	31.956								103376	138429	145058
M407T24	407.183	24.436								177303	198979	176159
M529T107	529.335	107.096								147656	243395	153395
M268T386	268.075	385.99								136196	132282	132875
M415T26	415.208	25.766								125097	134842	132088
M862T37	861.77	37.316								111723	90088.2	105541
M657T51	656.515	51.329								74013.7	91491	100097
M456T353	456.133	352.855								310703	292752	301879
M263T46_1	263.012	45.6545								39806.4	47860.4	215447
M606T34	606.463	33.986								155666	131457	118496
M489T40	489.318	39.967								283927	284905	209879
M652T32_1	651.517	32.011								144293	118175	151923
M443T32	443.276	31.956								202094	192566	211242
M217T228	217.034	227.821								108231	103721	112669
M273T110	273.169	109.968								169747	132193	128351
M215T55	215.055	55.002								447643	420146	448822
M274T224	274.092	223.77								148707	137073	140292
M294T45	294.25	44.67								331476	304606	195729
M158T195	158.045	194.971								268313	271417	289680
M301T51	301.237	50.65								273317	255469	299248
M416T35	416.309	34.557								83362.1	105554	111413
M282T162	282.038	162.075								278767	279399	301647
M672T33	672.458	33.23								35114.7	35411.4	195541
M673T37	672.546	37.27								133692	133684	152031
M249T448	249.023	447.738								117432	116838	124568
M475T105	475.303	105.142								304526	501552	684549
M576T182	576.417	181.558								165357	151734	175578
M450T53	450.313	52.665								131822	114928	117270
M290T105	290.102	105.414								161035	475840	54567.4
M283T255	283.158	255.21								220785	191625	297805
M462T295	462.03	294.806								67941.3	73193	66742.4
M426T101	426.299	100.744								360757	295519	387248
M159T136_1	159.029	136								425907	423496	327342
M142T96	142.05	95.787								743764	744721	794918
M315T38	315.252	37.991								185294	156134	186725
M456T34_1	456.278	33.9985								125650	116305	118619
M265T61	265.143	60.744								314554	231198	277272
M317T375	317.118	375.484								187928	197198	196894
M294T26	294.181	25.766								114565	101826	102749
M446T392_1	446.12	392.461								157199	174961	144562
M782T32	781.559	31.759								120822	76543	150097
M463T131	463.289	131.071								628446	682556	653826
M351T77	351.216	77.2105								271864	254378	416507
M397T27	397.226	27.146								118703	115817	106351
M236T63	236.092	63.27								712900	483731	414941
M237T363	237.08	362.923								147296	142531	147243
M308T105_1	308.155	105.24								291964	30353	33024.5
M308T105_2	308.193	105.142								255658	255369	279971
M355T61_1	355.21	61.488								341029	227077	224738
M125T340	125.096	340.164								140371	146188	163142
M244T27	244.068	26.86								168716	183552	182426
M263T3	262.988	3.386								181315	95426	315069
M199T74	199.17	73.986								294971	241607	297628
M305T231	305.069	230.501								79989.7	69899.8	95007.2
M777T378_1	777.264	378.134								170313	155702	165547
M197T30	197.008	29.856								171203	156338	163370
M121T40	121.028	39.991								294595	183236	200982
M593T37_2	593.475	37.252								137156	150643	146006
M329T100	329.065	99.928								274972	119246	165502
M230T112	230.102	111.785								316334	327065	358517
M506T295	506.064	294.806								157354	165103	172183
M430T34	430.254	33.5525								42353.9	84493.8	72880.4
M242T38	242.22	38.277								196488	216675	224783
M425T71	425.252	71.286								383390	178589	99078.2
M564T379	564.211	378.768								161993	159170	159604
M559T53	559.382	53.398								357905	273963	474705
[truncated: 19,194 more rows]
